# Supplementary material for: Gene Network Dysregulation in the Trigeminal Ganglia and Nucleus Accumbens of a Model of Chronic Migraine-Associated Hyperalgesia
Source: Front Syst Neurosci. 2018 Dec 18;12:63. doi: 10.3389/fnsys.2018.00063 (PMC6305622; doi:10.3389/fnsys.2018.00063)
Supplement: Supplementary file 1 [file Table_1.XLSX]

## Sheet: Table S1
Table S1. Extended list of genes exhibiting interaction effect (P-value < 0.005) between nitroglycerine treatment and brain region interaction.
			Comparisons between interaction treatment-brain region levelsb
Gene Symbol		P-value	FDR P-valuea	NTG(NAc)-CON(NAc)	NTG(TG)-CON(TG)	CON (TG)-CON(NAc )	NTG(TG)-NTG(NAc)	NTG(TG)-CON(NAc)	CON(TG)-NTG(NAc)
Gm31690		1.3431e-08	0.000296435	-0.0864047	2.30633	-5.51592	-3.09094	-3.17922	-5.42864
C030029H02Rik		1.68995e-07	0.00186494	-0.169177	2.0018	-5.94367	-3.80153	-3.96947	-5.7699
Lrrc8a	volume-regulated anion channel subunit LRRC8A	6.47526e-07	0.00357289	0.113752	-0.183863	1.18452	0.858682	0.973959	1.07455
Mir9-3hg		1.05435e-06	0.00465412	0.0588618	1.60295	-6.97576	-5.45565	-5.39521	-7.03086
Cdr2l	PREDICTED: cerebellar degeneration-related protein 2-like	3.49954e-06	0.00965478	0.150659	-0.159102	2.88838	2.54998	2.7022	2.74137
Gm39080		1.66605e-05	0.0408572	0.132854	1.80979	-4.44093	-2.78822	-2.65382	-4.56908
AW047730		1.94638e-05	0.0429586	0.0617622	1.76977	-5.87661	-4.19272	-4.13054	-5.93434
BC006965		2.73179e-05	0.0548122	-0.171946	1.68464	-3.68168	-1.8578	-2.0231	-3.51192
Opalin	opalin	3.25607e-05	0.0552806	-0.201813	2.01857	-7.22049	-5.02446	-5.22399	-7.0139
A230001M10Rik		4.12914e-05	0.065096	-0.143234	1.08944	-3.71735	-2.50356	-2.64601	-3.56985
Scrg1	scrapie-responsive protein 1 precursor	5.65105e-05	0.0779527	0.0603218	1.43603	-5.46355	-4.0905	-4.0292	-5.52132
Gm39673		6.95442e-05	0.0807847	-0.0706285	0.568916	-0.666085	-0.0554273	-0.123331	-0.591983
Gm10052		9.41891e-05	0.0989927	-0.134512	1.05064	-2.232	-1.07347	-1.20685	-2.09334
Gm29907		0.000102544	0.102875	0.527258	-0.399183	-0.239718	-1.19326	-0.663141	-0.762606
Rpl23	60S ribosomal protein L23	0.000137275	0.12092	-0.226775	0.230868	-0.27712	0.153521	-0.0726132	-0.0465322
Gm39728		0.000148438	0.12092	0.788148	-0.820096	-0.0775958	-1.70976	-0.917506	-0.858889
Ccdc190	coiled-coil domain-containing protein 190	0.000150714	0.12092	-0.23323	0.728462	-3.44625	-2.50828	-2.7396	-3.20878
Neu4	sialidase-4	0.000154244	0.12092	0.0188288	1.43177	-4.96849	-3.55904	-3.53805	-4.98251
Gm42386		0.000158902	0.12092	-0.116924	0.946452	-3.31878	-2.27093	-2.38635	-3.19166
Camkv	PREDICTED: caM kinase-like vesicle-associated protein	0.000164361	0.12092	0.017939	0.671932	-7.75374	-7.12815	-7.10914	-7.76763
H2afz	histone H2A.Z	0.000172338	0.122699	-0.227496	0.0899095	-0.477411	-0.187748	-0.414176	-0.246004
Slc32a1	vesicular inhibitory amino acid transporter	0.000214291	0.144332	-0.0346609	1.93639	-9.26215	-7.32059	-7.35468	-9.22356
Gm20594	Mtrnr2-like	0.000216766	0.144332	-0.0762252	0.306262	-3.30705	-2.9519	-3.02703	-3.22672
Efnb3	ephrin-B3 precursor	0.000222341	0.144332	-0.102483	0.758959	-4.19783	-3.36014	-3.46169	-4.09149
Stmn4	stathmin-4	0.000256722	0.161095	-0.122402	0.276124	-2.36802	-1.99606	-2.11685	-2.24149
Gm35040		0.000290775	0.173451	0.116607	1.47467	-6.49468	-5.15237	-5.03324	-6.60653
Siglech	PREDICTED: sialic acid binding Ig-like lectin H	0.000302098	0.175463	-0.0841544	0.56162	-3.94326	-3.32166	-3.40323	-3.85486
Wscd1	PREDICTED: WSC domain-containing protein 1	0.000342124	0.193616	-0.0750061	1.01498	-3.68426	-2.62266	-2.69595	-3.60458
Tbcd	PREDICTED: tubulin-specific chaperone D	0.00036288	0.200228	0.0880054	-0.12677	1.82036	1.57747	1.66654	1.73627
Egln2	PREDICTED: egl nine homolog 2	0.000403097	0.202199	0.0866247	-0.132857	0.727621	0.479722	0.567614	0.644917
Ttr	transthyretin precursor	0.000461274	0.217815	-1.28277	4.71775	-2.26291	3.71193	2.42556	-0.975105
Tmem88b	transmembrane protein 88B	0.000463835	0.217815	-0.112493	0.798943	-2.91985	-2.0325	-2.14303	-2.80328
Cacna2d4	voltage-dependent calcium channel subunit alpha-2/delta-4	0.000542951	0.249656	-0.0198264	2.99256	-4.45506	-1.47567	-1.49533	-4.43033
Shisa9	protein shisa-9	0.000607161	0.268447	-0.0189335	1.22851	-7.1768	-5.95727	-5.97556	-7.15331
Slc1a2	PREDICTED: excitatory amino acid transporter 2	0.000627629	0.268447	0.0287845	1.54654	-7.00278	-5.50877	-5.47914	-7.02756
Def8	differentially expressed in FDCP 8	0.000654915	0.268447	0.0829692	-0.115673	0.853553	0.626539	0.710926	0.774504
Mog	PREDICTED: myelin-oligodendrocyte glycoprotein	0.000691804	0.277001	-0.15496	1.03384	-3.29387	-2.12738	-2.28018	-3.13499
Gm42411		0.000740895	0.281936	-0.00869872	1.24134	-6.11901	-4.90115	-4.90751	-6.10403
Pcdhgc5	protocadherin gamma-C5 precursor	0.00078384	0.293223	0.0228894	0.632394	-6.91498	-6.33349	-6.3099	-6.93363
Prr18	proline-rich protein 18	0.000904234	0.32717	-0.0492008	1.19102	-3.6996	-2.48102	-2.52815	-3.64639
Myrf	PREDICTED: myelin regulatory factor	0.000938061	0.329927	-0.0670547	0.640007	-2.18842	-1.50581	-1.57266	-2.11704
Rabac1	prenylated Rab acceptor protein 1	0.000977581	0.329927	0.0898538	-0.139317	1.42161	1.16406	1.25515	1.3355
Timp4	PREDICTED: metalloproteinase inhibitor 4	0.000984055	0.329927	0.0362754	1.6745	-4.38025	-2.76739	-2.73018	-4.412
Gjc2	gap junction gamma-2 protein	0.00105189	0.329927	-0.172217	0.814391	-2.33494	-1.37141	-1.54236	-2.15835
Nr5a2	nuclear receptor subfamily 5 group A member 2	0.00105627	0.329927	1.21077	-0.0167536	4.12402	2.86683	4.08036	2.91655
Hapln2	PREDICTED: hyaluronan and proteoglycan link protein 2	0.00111208	0.329927	-0.0437177	0.936185	-1.4583	-0.50122	-0.543151	-1.41048
Mobp	myelin-associated oligodendrocyte basic protein	0.0011387	0.329927	-0.105688	0.999676	-2.60197	-1.51888	-1.62244	-2.49234
Slc7a10	PREDICTED: asc-type amino acid transporter 1	0.001144	0.329927	-0.0359479	1.20889	-4.43238	-3.20667	-3.24166	-4.39334
Gm15738		0.00115121	0.329927	1.29172	NE	-1.10507	-3.07279	-1.77937	-2.39013
Erbb4	PREDICTED: receptor tyrosine-protein kinase erbB-4	0.00120734	0.329927	0.0656403	1.01036	-5.03315	-4.11469	-4.04805	-5.09506
LOC105244487		0.00122171	0.329927	0.161499	1.19716	-2.45256	-1.43839	-1.27464	-2.61187
Gm33354		0.00122577	0.329927	0.552027	-0.18513	0.856735	0.0948559	0.646286	0.310186
Nppc	C-type natriuretic peptide preproprotein	0.00129461	0.342401	0.00119428	1.88318	-3.25511	-1.4136	-1.40776	-3.25117
Mrps24	PREDICTED: 28S ribosomal protein S24, mitochondrial	0.00131866	0.342401	0.0999514	-0.205427	0.456992	0.123766	0.224752	0.361293
Ermn	ermin	0.00135091	0.342714	-0.100739	1.07132	-2.76716	-1.61736	-1.71587	-2.66226
Lox	protein-lysine 6-oxidase preproprotein	0.00145025	0.353024	-0.430522	0.518802	4.70839	5.63095	5.2011	5.14273
Psd2	PH and SEC7 domain-containing protein 2	0.00150759	0.353807	-0.0338409	0.730316	-2.98345	-2.24366	-2.27654	-2.94578
Atp11a	PREDICTED: probable phospholipid-transporting ATPase IH	0.00152797	0.353807	0.150996	-0.0925867	3.16204	2.89042	3.04253	3.01482
Enpp6	ectonucleotide pyrophosphatase/phosphodiesterase family member 6 preproprotein	0.00153818	0.353807	-0.0617593	1.02368	-2.11494	-1.05149	-1.11054	-2.0495
Gm35476		0.00153892	0.353807	-0.233642	0.669394	-0.587006	0.289245	0.0567982	-0.349359
Med16	PREDICTED: mediator of RNA polymerase II transcription subunit 16	0.00159394	0.355917	0.0338237	-0.215172	-0.198378	-0.475831	-0.440804	-0.228252
Nkx2-2	PREDICTED: homeobox protein Nkx-2.2	0.00160276	0.355917	-0.0260756	0.954844	-3.22263	-2.26272	-2.28704	-3.19356
Gm20383		0.00161849	0.355917	0.0535023	1.53195	-3.21817	-1.76679	-1.71671	-3.25759
Rassf2	PREDICTED: ras association domain-containing protein 2	0.00177719	0.374049	-0.0598111	0.36962	-1.0522	-0.649135	-0.707557	-0.988593
Nat8f3	probable N-acetyltransferase CML3	0.00178135	0.374049	0.115647	1.21139	-3.84317	-2.76426	-2.64857	-3.95409
S1pr5	sphingosine 1-phosphate receptor 5	0.00179644	0.374049	-0.0892713	0.817406	-2.55753	-1.67445	-1.76187	-2.46407
Klhl4	kelch-like protein 4	0.00185228	0.380296	-0.0229125	0.810579	-2.82817	-2.01645	-2.03838	-2.80096
S1pr1	sphingosine 1-phosphate receptor 1	0.00190757	0.380296	-0.0441666	0.278542	-2.9655	-2.67039	-2.7135	-2.91732
Pou3f3	POU domain, class 3, transcription factor 3	0.00196206	0.383227	0.090205	1.07216	-5.76294	-4.80234	-4.71025	-5.85127
Enpp2	PREDICTED: ectonucleotide pyrophosphatase/phosphodiesterase family member 2	0.00198234	0.383791	-0.122738	0.581423	-1.42344	-0.746237	-0.866555	-1.2967
Sall1	PREDICTED: sal-like protein 1	0.00233161	0.399397	-0.0674588	1.07944	-3.96374	-2.83816	-2.90416	-3.89247
Slc12a5	solute carrier family 12 member 5	0.00236354	0.399397	0.0176721	1.7477	-7.17213	-5.46909	-5.45041	-7.18559
Sh3bp4	PREDICTED: SH3 domain-binding protein 4	0.00236979	0.399397	0.0982342	-0.192722	0.467132	0.148488	0.24811	0.373451
Trim59	PREDICTED: tripartite motif-containing protein 59	0.00238117	0.399397	-0.0982561	0.520996	-2.6769	-2.08345	-2.17974	-2.57517
Cacna1b	PREDICTED: voltage-dependent N-type calcium channel subunit alpha-1B	0.00248066	0.405819	0.156329	-0.103188	0.197449	-0.0905905	0.0674986	0.0448839
Prr5l	PREDICTED: proline-rich protein 5-like	0.0025258	0.406106	-0.0174491	0.703637	-1.86078	-1.16416	-1.18025	-1.839
Gm5115		0.00261319	0.411969	0.802549	-0.3143	-0.0527242	-1.1982	-0.389661	-0.851418
Hsd11b1	corticosteroid 11-beta-dehydrogenase isozyme 1	0.00270367	0.414394	-0.00872078	1.49287	-2.00408	-0.529085	-0.535523	-1.99251
S100a1	protein S100-A1	0.0027879	0.416567	-0.0389864	0.275032	-1.12669	-0.838971	-0.877485	-1.08385
LOC108167624		0.00285359	0.416567	-0.456454	1.13469	-3.49982	-1.93579	-2.3889	-3.03975
Gm31619		0.00285953	0.416567	-0.542131	0.05821	1.92719	2.50004	1.95921	2.47266
Cldn11	claudin-11	0.00288687	0.416567	-0.0385608	0.87905	-3.15106	-2.25686	-2.29339	-3.1086
Gm1673	neuropeptide-like protein C4orf48 homolog	0.00290467	0.416567	0.0357583	-0.315927	0.217021	-0.163657	-0.126672	0.185293
Gm34353		0.00290659	0.416567	-0.503609	0.739782	0.120121	1.34113	0.838064	0.633396
Fam135b	PREDICTED: protein FAM135B	0.00296667	0.422435	0.0102897	1.38481	-6.18588	-4.84159	-4.83024	-6.19173
Hdac4	PREDICTED: histone deacetylase 4	0.00308624	0.428172	0.0647158	-0.15701	0.424	0.174324	0.240794	0.363239
Gja1	gap junction alpha-1 protein	0.00310947	0.428172	-0.0822853	0.291489	-2.40342	-2.05564	-2.13735	-2.31743
Ntsr2	PREDICTED: neurotensin receptor type 2	0.00316601	0.428172	0.00269925	0.55165	-3.56735	-3.04309	-3.03982	-3.56642
Olig1	oligodendrocyte transcription factor 1	0.00321303	0.428172	-0.0198368	1.3028	-4.66657	-3.36413	-3.38279	-4.64248
Rorb	nuclear receptor ROR-beta	0.00322052	0.428172	-0.0318339	1.3347	-4.94729	-3.60786	-3.63857	-4.91212
Btbd2	PREDICTED: BTB/POZ domain-containing protein 2	0.00323976	0.428172	0.0575487	-0.167262	0.911614	0.658341	0.717212	0.857942
Gm33387		0.00331656	0.430121	-0.14214	0.624793	-1.0186	-0.277853	-0.419906	-0.871212
Hhip	hedgehog-interacting protein precursor	0.00333246	0.430121	-0.0953235	0.850456	-2.97902	-2.05812	-2.1518	-2.87953
Gm37020		0.00347676	0.435931	-0.0483182	0.84104	-2.77374	-1.90646	-1.9531	-2.71976
Neurod4	PREDICTED: neurogenic differentiation factor 4	0.00349598	0.435931	-0.426934	2.68445	0.732357	3.80755	3.40106	1.15239
Fgfr3	PREDICTED: fibroblast growth factor receptor 3	0.00360056	0.441489	0.110051	1.00001	-4.16176	-3.29795	-3.18694	-4.26787
Cer1	cerberus precursor	0.00364232	0.441701	-1.2337	0.0049828	2.43965	3.64312	2.41639	3.67073
Cplx3	complexin-3 precursor	0.00369708	0.443669	0.594634	4.17002	-6.15561	-2.61527	-2.01936	-6.739
Chpt1	cholinephosphotransferase 1	0.00372619	0.443669	-0.0226235	0.191289	0.300672	0.487279	0.465678	0.327164
Fem1a	protein fem-1 homolog A-A	0.00396067	0.449484	0.0495499	-0.132214	-0.0535255	-0.263307	-0.212467	-0.0991377
Atp5g1	ATP synthase F(0) complex subunit C1, mitochondrial	0.00399699	0.449484	0.108936	-0.141673	0.924792	0.645575	0.755752	0.819863
C430049B03Rik		0.00400319	0.449484	-0.190353	0.865644	-0.490861	0.539657	0.350665	-0.297454
H2-Eb2	PREDICTED: histocompatibility 2, class II antigen E beta2	0.00402743	0.449484	1.52589	-0.498199	2.2273	0.171415	NE	0.687162
Pde6g	retinal rod rhodopsin-sensitive cGMP 3\',5\'-cyclic phosphodiesterase subunit gamma	0.00411186	0.456044	-0.393108	2.32017	0.665318	3.33613	2.95468	1.06378
Ppp1r14a	protein phosphatase 1 regulatory subunit 14A	0.00417533	0.456207	-0.09404	0.889991	-2.64819	-1.68658	-1.77969	-2.54985
Penk	proenkephalin-A precursor	0.00438067	0.458936	-0.0177144	0.8445	-8.26424	-7.42971	-7.44642	-8.24225
Chmp6	PREDICTED: charged multivesicular body protein 6	0.00452007	0.464168	0.0611501	-0.173657	1.09545	0.832625	0.895052	1.03824
Dbndd2	PREDICTED: dysbindin domain-containing protein 2	0.00461821	0.464168	-0.0217252	0.371433	-2.21812	-1.8511	-1.87149	-2.19245
Eif5b	eukaryotic translation initiation factor 5B	0.00470607	0.465006	-0.0268364	0.149926	-0.200412	-0.0518377	-0.0776356	-0.169512
aFalse Discovery Rate adjusted P-value for the overall treatment by brain region interaction.
bLog2(fold change) between different pairs of treatment andbrain region groups: NTG(TG) = Trigeminal ganglia (TG) from nitroglycerine-treated (NTG) mice; NTG(NAc) = Nucleus accumbens (Nac) from NTG mice; CON(TG): TG from control (CON) mice; CON(NAc): Nac from CON mice.

## Sheet: Table S2
Table S2. Extended list of DAVID enriched Gene Ontology molecular functions, biological processes and KEGG pathways among genes exhibiting Nitroglycerine treatment by brain region interaction effect (P-value < 0.005).
Category/Term	Count	P-value	aFDR P-value
bBP
GO:0007399~nervous system development	26	1.14891e-06	0.00227455
GO:0007417~central nervous system development	14	0.000113603	0.106481
GO:0001503~ossification	9	0.000194866	0.12081
GO:0030278~regulation of ossification	7	0.000236901	0.110769
GO:0048709~oligodendrocyte differentiation	5	0.00060325	0.212743
GO:0022008~neurogenesis	17	0.000656122	0.194917
GO:0042063~gliogenesis	7	0.00101645	0.250198
GO:0010001~glial cell differentiation	6	0.00180527	0.360878
GO:0045667~regulation of osteoblast differentiation	5	0.00202352	0.359865
GO:0048589~developmental growth	10	0.00217878	0.350989
GO:0048699~generation of neurons	15	0.00271728	0.38754
GO:0009719~response to endogenous stimulus	15	0.0043667	0.514615
GO:0035265~organ growth	5	0.00508713	0.54048
GO:0045879~negative regulation of smoothened signaling pathway	3	0.00524145	0.524786
GO:0035295~tube development	9	0.00702616	0.606103
GO:0003419~growth plate cartilage chondrocyte proliferation	2	0.00802382	0.631369
GO:0040007~growth	11	0.00817186	0.615825
GO:0042493~response to drug	7	0.00911915	0.635317
GO:0014003~oligodendrocyte development	3	0.0102034	0.656936
GO:0007224~smoothened signaling pathway	4	0.0119541	0.696324
GO:0001649~osteoblast differentiation	5	0.0122552	0.687704
GO:0030855~epithelial cell differentiation	8	0.0134856	0.705713
GO:0007267~cell-cell signaling	12	0.0138129	0.698387
GO:0001501~skeletal system development	7	0.0150593	0.714384
GO:0060429~epithelium development	11	0.0169277	0.74167
GO:0009725~response to hormone	9	0.017058	0.730601
GO:1903522~regulation of blood circulation	5	0.017951	0.735445
GO:0031214~biomineral tissue development	4	0.018134	0.726213
GO:0002064~epithelial cell development	5	0.0191594	0.733439
GO:0051093~negative regulation of developmental process	9	0.019793	0.733071
GO:1903367~positive regulation of fear response	2	0.0199406	0.724122
GO:2000987~positive regulation of behavioral fear response	2	0.0199406	0.724122
GO:0034220~ion transmembrane transport	8	0.0203745	0.720562
GO:0046850~regulation of bone remodeling	3	0.0206299	0.714068
GO:0030182~neuron differentiation	12	0.0212291	0.71374
GO:0045165~cell fate commitment	5	0.0214595	0.707253
GO:0097164~ammonium ion metabolic process	3	0.0220583	0.70713
GO:0021537~telencephalon development	5	0.0225339	0.705034
GO:0051254~positive regulation of RNA metabolic process	12	0.0231221	0.704817
GO:2000822~regulation of behavioral fear response	2	0.0238815	0.707238
GO:1903365~regulation of fear response	2	0.0238815	0.707238
GO:0030900~forebrain development	6	0.0252484	0.718359
GO:0010604~positive regulation of macromolecule metabolic process	19	0.0256442	0.715166
GO:0009893~positive regulation of metabolic process	20	0.0258533	0.709479
GO:0021700~developmental maturation	5	0.0262511	0.706582
GO:0008016~regulation of heart contraction	4	0.0275019	0.715262
GO:0019220~regulation of phosphate metabolic process	13	0.0286391	0.721909
GO:0051174~regulation of phosphorus metabolic process	13	0.0287585	0.715574
GO:0045935~positive regulation of nucleobase-containing compound metabolic process	13	0.0292399	0.713907
GO:0007420~brain development	8	0.0298029	0.713301
GO:0035881~amacrine cell differentiation	2	0.0317163	0.728468
GO:0008589~regulation of smoothened signaling pathway	3	0.0339946	0.746143
GO:0008283~cell proliferation	14	0.0347223	0.746752
GO:0048468~cell development	16	0.0353811	0.746654
GO:0030500~regulation of bone mineralization	3	0.0366255	0.752258
GO:0021675~nerve development	3	0.0366255	0.752258
GO:0048771~tissue remodeling	4	0.0369382	0.748785
GO:0009894~regulation of catabolic process	6	0.0373088	0.745942
GO:0097581~lamellipodium organization	3	0.0375195	0.741659
GO:0045685~regulation of glial cell differentiation	3	0.0375195	0.741659
GO:0034103~regulation of tissue remodeling	3	0.0375195	0.741659
GO:0060322~head development	8	0.0393039	0.751982
GO:2000381~negative regulation of mesoderm development	2	0.0394891	0.747616
GO:0045893~positive regulation of transcription, DNA-templated	11	0.0409664	0.754676
GO:1903508~positive regulation of nucleic acid-templated transcription	11	0.0409664	0.754676
GO:0051241~negative regulation of multicellular organismal process	10	0.0416255	0.754502
GO:1902680~positive regulation of RNA biosynthetic process	11	0.0416745	0.749201
GO:0033002~muscle cell proliferation	4	0.0422038	0.748033
GO:0006811~ion transport	11	0.0436656	0.754542
GO:0070167~regulation of biomineral tissue development	3	0.044007	0.751854
GO:0051173~positive regulation of nitrogen compound metabolic process	13	0.0441	0.747227
GO:0033993~response to lipid	9	0.044829	0.747751
GO:0031325~positive regulation of cellular metabolic process	18	0.0452561	0.745896
GO:0008285~negative regulation of cell proliferation	7	0.0460868	0.747219
GO:0055017~cardiac muscle tissue growth	3	0.0469061	0.748418
GO:0055085~transmembrane transport	9	0.0470804	0.744734
GO:0071495~cellular response to endogenous stimulus	10	0.0480993	0.747434
MF
GO:0001158~enhancer sequence-specific DNA binding	4	0.0079457	0.954008
GO:0035326~enhancer binding	4	0.0103825	0.866586
GO:0038036~sphingosine-1-phosphate receptor activity	2	0.033192	0.987005
GO:0000980~RNA polymerase II distal enhancer sequence-specific DNA binding	3	0.0379014	0.975974
GO:0015171~amino acid transmembrane transporter activity	3	0.0447303	0.970777
GO:0008081~phosphoric diester hydrolase activity	3	0.0488217	0.96005
KEGG
mmu00565:Ether lipid metabolism	3	0.0158665	0.683853
mmu04721:Synaptic vesicle cycle	3	0.0301943	0.668373
aFalse Discovery Rate adjusted P-value.
bBP: biological process; MF: molecular function.

## Sheet: Table S3
Table S3. Extended list of GSEA enriched Gene Ontology (GO) terms enriched among genes differentially expressed (P-value < 0.005) between nitroglycerine-treated and control mice in the trigeminal ganglia.
Expressiona/Categoryb	GO identifier	Name	NESc	P-value	FDR P-valued
Under-expressed in nitroglycerin-treated relative to control mice
MF	GO:0000287	magnesium ion binding	-1.85	0	0.064
MF	GO:0035639	purine ribonucleoside triphosphate binding	-1.72	0	0.2
MF	GO:0001882	nucleoside binding	-1.72	0	0.24
BP	GO:0006511	ubiquitin dependent protein catabolic process	-1.71	0	0.18
MF	GO:0051015	actin filament binding	-1.69	0.0034	0.23
BP	GO:0016197	endosomal transport	-1.68	0	0.24
Over-expressed in nitroglycerin-treated relative to control mice
BP	GO:0060041	retina development in camera type eye	1.96	0	0.048
BP	GO:0060349	bone morphogenesis	1.93	0	0.043
BP	GO:0021983	pituitary gland development	1.87	0.0023	0.12
BP	GO:0001913	T cell mediated cytotoxicity	1.86	0.0049	0.083
BP	GO:0060042	retina morphogenesis in camera type eye	1.86	0	0.094
BP	GO:0003407	neural retina development	1.85	0	0.065
BP	GO:0010906	regulation of glucose metabolic process	1.85	0	0.071
BP	GO:0002449	lymphocyte mediated immunity	1.82	0	0.09
BP	GO:0007260	tyrosine phosphorylation of STAT protein	1.81	0.0069	0.076
BP	GO:0003416	endochondral bone growth	1.81	0	0.082
BP	GO:0060351	cartilage development of endochondral bone morphogenesis	1.81	0.0025	0.09
BP	GO:0002377	immunoglobulin production	1.79	0	0.11
BP	GO:0043255	regulation of carbohydrate biosynthetic process	1.78	0	0.1
BP	GO:0045661	regulation of myoblast differentiation	1.78	0.0065	0.1
BP	GO:0007229	integrin mediated signaling pathway	1.77	0.0023	0.1
BP	GO:0060350	endochondral bone morphogenesis	1.77	0	0.11
BP	GO:0042509	regulation of tyrosine phosphorylation of STAT protein	1.77	0.0067	0.11
BP	GO:0019724	B cell mediated immunity	1.76	0	0.097
BP	GO:0010259	multicellular organismal aging	1.76	0.0023	0.1
BP	GO:0002460	adaptive immune response	1.75	0	0.1
BP	GO:0010907	positive regulation of glucose metabolic process	1.75	0.0048	0.1
BP	GO:0002687	positive regulation of leukocyte migration	1.75	0	0.1
BP	GO:0014015	positive regulation of gliogenesis	1.74	0.0023	0.1
BP	GO:0006721	terpenoid metabolic process	1.74	0.007	0.1
BP	GO:0007601	visual perception	1.74	0	0.1
BP	GO:0046427	positive regulation of JAK STAT cascade	1.73	0	0.11
BP	GO:0016101	diterpenoid metabolic process	1.73	0.005	0.11
BP	GO:0002443	leukocyte mediated immunity	1.73	0	0.11
BP	GO:0050731	positive regulation of peptidyl tyrosine phosphorylation	1.71	0.0026	0.12
BP	GO:0016064	immunoglobulin mediated immune response	1.71	0.0025	0.12
BP	GO:0050953	sensory perception of light stimulus	1.71	0	0.13
BP	GO:0035019	somatic stem cell maintenance	1.71	0	0.13
MF	GO:0015291	secondary active transmembrane transporter activity	1.7	0	0.12
BP	GO:0043010	camera type eye development	1.7	0	0.13
BP	GO:0007224	smoothened signaling pathway	1.7	0	0.13
BP	GO:0045913	positive regulation of carbohydrate metabolic process	1.69	0.0052	0.13
BP	GO:0048705	skeletal system morphogenesis	1.69	0	0.13
BP	GO:0031076	embryonic camera type eye development	1.69	0.013	0.13
BP	GO:0035270	endocrine system development	1.68	0.0053	0.13
BP	GO:0030198	extracellular matrix organization	1.68	0	0.13
BP	GO:0006111	regulation of gluconeogenesis	1.68	0.0044	0.13
BP	GO:0043062	extracellular structure organization	1.68	0	0.13
BP	GO:0048593	camera type eye morphogenesis	1.68	0.0026	0.13
BP	GO:0001709	cell fate determination	1.68	0.0045	0.13
BP	GO:0001654	eye development	1.67	0	0.12
BP	GO:0031016	pancreas development	1.67	0.0024	0.12
BP	GO:0021782	glial cell development	1.67	0.0051	0.13
BP	GO:0042439	ethanolamine containing compound metabolic process	1.67	0.0024	0.13
BP	GO:0030500	regulation of bone mineralization	1.67	0.012	0.13
MF	GO:0008509	anion transmembrane transporter activity	1.67	0.0025	0.13
BP	GO:0006720	isoprenoid metabolic process	1.66	0.0049	0.12
BP	GO:0002690	positive regulation of leukocyte chemotaxis	1.66	0.0049	0.13
BP	GO:0008589	regulation of smoothened signaling pathway	1.66	0	0.13
BP	GO:0014003	oligodendrocyte development	1.66	0.0069	0.13
BP	GO:0010676	positive regulation of cellular carbohydrate metabolic process	1.66	0.0022	0.13
BP	GO:0050730	regulation of peptidyl tyrosine phosphorylation	1.66	0	0.13
BP	GO:0048048	embryonic eye morphogenesis	1.65	0.0092	0.13
MF	GO:0022804	active transmembrane transporter activity	1.65	0.0051	0.13
BP	GO:0098542	defense response to other organism	1.64	0.0028	0.13
BP	GO:0097530	granulocyte migration	1.64	0.0096	0.14
BP	GO:0018108	peptidyl tyrosine phosphorylation	1.64	0	0.14
BP	GO:0045190	isotype switching	1.64	0.0075	0.14
BP	GO:0002250	adaptive immune response	1.64	0	0.14
BP	GO:0043392	negative regulation of DNA binding	1.64	0.0045	0.14
BP	GO:0050679	positive regulation of epithelial cell proliferation	1.63	0.0025	0.14
BP	GO:0002381	immunoglobulin production	1.63	0.0045	0.14
BP	GO:0035136	forelimb morphogenesis	1.63	0.015	0.15
BP	GO:0001909	leukocyte mediated cytotoxicity	1.62	0.0097	0.14
BP	GO:0051216	cartilage development	1.62	0	0.14
BP	GO:0071621	granulocyte chemotaxis	1.62	0.0046	0.15
BP	GO:0048592	eye morphogenesis	1.62	0	0.15
BP	GO:0002062	chondrocyte differentiation	1.62	0	0.15
BP	GO:0018212	peptidyl tyrosine modification	1.62	0	0.15
BP	GO:0001702	gastrulation with mouth forming second	1.62	0.014	0.15
BP	GO:0060669	embryonic placenta morphogenesis	1.62	0.013	0.15
BP	GO:0002252	immune effector process	1.61	0	0.14
MF	GO:0015293	symporter activity	1.61	0.028	0.14
BP	GO:0061351	neural precursor cell proliferation	1.61	0.0026	0.14
BP	GO:0035282	segmentation	1.61	0.0076	0.14
BP	GO:0003281	ventricular septum development	1.61	0.0024	0.15
BP	GO:0007200	phospholipase C activating G protein coupled receptor	1.61	0.02	0.15
BP	GO:2000243	positive regulation of reproductive process	1.61	0.02	0.15
BP	GO:0003209	cardiac atrium morphogenesis	1.61	0.012	0.15
MF	GO:0008514	organic anion transmembrane transporter activity	1.61	0.0049	0.15
BP	GO:0060348	bone development	1.61	0	0.15
BP	GO:0045766	positive regulation of angiogenesis	1.6	0.0092	0.15
BP	GO:0098656	anion transmembrane transport	1.6	0	0.15
BP	GO:0044259	multicellular organismal macromolecule metabolic process	1.6	0.022	0.15
BP	GO:0048708	astrocyte differentiation	1.6	0.0053	0.15
BP	GO:0030282	bone mineralization	1.6	0.0094	0.15
MF	GO:0015179	L amino acid transmembrane transporter activity	1.6	0.009	0.15
BP	GO:0072676	lymphocyte migration	1.59	0.018	0.15
MF	GO:0008201	heparin binding	1.59	0.007	0.15
BP	GO:0043200	response to amino acid	1.59	0.016	0.15
BP	GO:0001936	regulation of endothelial cell proliferation	1.59	0.026	0.16
BP	GO:0001945	lymph vessel development	1.59	0.021	0.16
BP	GO:0070167	regulation of biomineral tissue development	1.58	0.022	0.15
BP	GO:0046622	positive regulation of organ growth	1.58	0.033	0.15
BP	GO:0048546	digestive tract morphogenesis	1.58	0.015	0.15
BP	GO:0007423	sensory organ development	1.58	0	0.15
BP	GO:0042462	eye photoreceptor cell development	1.58	0.019	0.15
BP	GO:0060326	cell chemotaxis	1.58	0.0024	0.16
BP	GO:0003279	cardiac septum development	1.58	0.0025	0.16
BP	GO:0000723	telomere maintenance	1.58	0.014	0.16
MF	GO:0015294	solute cation symporter activity	1.58	0.024	0.16
BP	GO:0007389	pattern specification process	1.58	0	0.16
BP	GO:0001892	embryonic placenta development	1.58	0.0026	0.16
BP	GO:0045879	negative regulation of smoothened signaling pathway	1.57	0.022	0.15
BP	GO:0032330	regulation of chondrocyte differentiation	1.57	0.014	0.15
BP	GO:0016447	somatic recombination of immunoglobulin gene segments	1.57	0.017	0.16
BP	GO:0071214	cellular response to abiotic stimulus	1.57	0.012	0.16
BP	GO:0035265	organ growth	1.57	0	0.16
BP	GO:1990266	neutrophil migration	1.56	0.017	0.16
BP	GO:0048596	embryonic camera type eye morphogenesis	1.56	0.025	0.16
BP	GO:0001562	response to protozoan	1.56	0.023	0.16
BP	GO:0048520	positive regulation of behavior	1.56	0.017	0.16
BP	GO:1902475	L alpha amino acid transmembrane transport	1.56	0.019	0.16
BP	GO:0060749	mammary gland alveolus development	1.56	0.028	0.16
BP	GO:0010811	positive regulation of cell substrate adhesion	1.56	0.0025	0.16
BP	GO:0002639	positive regulation of immunoglobulin production	1.56	0.025	0.16
BP	GO:0002067	glandular epithelial cell differentiation	1.56	0.013	0.16
BP	GO:0050921	positive regulation of chemotaxis	1.56	0.01	0.16
BP	GO:0090596	sensory organ morphogenesis	1.56	0	0.16
BP	GO:0009952	anterior posterior pattern specification	1.56	0	0.16
BP	GO:0001503	ossification	1.56	0	0.16
BP	GO:0045445	myoblast differentiation	1.56	0.0098	0.16
BP	GO:0031214	biomineral tissue development	1.55	0.017	0.16
MF	GO:0030594	neurotransmitter receptor activity	1.55	0.017	0.16
BP	GO:0030593	neutrophil chemotaxis	1.55	0.021	0.16
BP	GO:0032755	positive regulation of interleukin 6 production	1.55	0.013	0.16
MF	GO:0004713	protein tyrosine kinase activity	1.55	0.005	0.16
BP	GO:0016445	somatic diversification of immunoglobulins	1.55	0.017	0.16
BP	GO:2000826	regulation of heart morphogenesis	1.55	0.021	0.16
BP	GO:1901568	fatty acid derivative metabolic process	1.55	0.0098	0.16
BP	GO:0032200	telomere organization	1.54	0.034	0.16
BP	GO:0055123	digestive system development	1.54	0.0027	0.16
BP	GO:0050795	regulation of behavior	1.54	0.016	0.16
BP	GO:0009798	axis specification	1.54	0.0026	0.16
BP	GO:0046530	photoreceptor cell differentiation	1.54	0.015	0.17
BP	GO:0002312	B cell activation involved in immune response	1.54	0.0026	0.17
BP	GO:0033559	unsaturated fatty acid metabolic process	1.54	0.041	0.17
BP	GO:0060713	labyrinthine layer morphogenesis	1.54	0.035	0.17
BP	GO:0001935	endothelial cell proliferation	1.54	0.023	0.17
BP	GO:0003338	metanephros morphogenesis	1.53	0.028	0.17
BP	GO:0015807	L amino acid transport	1.53	0.023	0.17
BP	GO:0007088	regulation of mitotic nuclear division	1.53	0.022	0.17
BP	GO:0045765	regulation of angiogenesis	1.53	0.0078	0.17
BP	GO:0046640	regulation of alpha beta T cell proliferation	1.53	0.031	0.17
BP	GO:0048562	embryonic organ morphogenesis	1.53	0	0.17
BP	GO:0030278	regulation of ossification	1.53	0	0.17
BP	GO:0050830	defense response to Gram positive bacterium	1.53	0.041	0.17
BP	GO:0002274	myeloid leukocyte activation	1.53	0.0078	0.17
BP	GO:0010632	regulation of epithelial cell migration	1.53	0.0094	0.17
BP	GO:0046470	phosphatidylcholine metabolic process	1.52	0.026	0.17
BP	GO:0002562	somatic diversification of immune receptors	1.52	0.02	0.17
BP	GO:0006576	cellular biogenic amine metabolic process	1.52	0.024	0.17
BP	GO:0030857	negative regulation of epithelial cell differentiation	1.52	0.046	0.17
BP	GO:0002714	positive regulation of B cell mediated immunity	1.52	0.042	0.17
BP	GO:0002040	sprouting angiogenesis	1.52	0.041	0.17
BP	GO:0048002	antigen processing and presentation of peptide antigen	1.52	0.038	0.17
BP	GO:0034754	cellular hormone metabolic process	1.52	0.023	0.17
MF	GO:0019199	transmembrane receptor protein kinase activity	1.52	0.028	0.17
BP	GO:0061298	retina vasculature development in camera type eye	1.52	0.043	0.17
BP	GO:0061326	renal tubule development	1.52	0.0074	0.17
BP	GO:0002456	T cell mediated immunity	1.52	0.011	0.17
BP	GO:0048568	embryonic organ development	1.52	0	0.17
BP	GO:0042742	defense response to bacterium	1.51	0.021	0.17
BP	GO:0050900	leukocyte migration	1.51	0.0053	0.17
BP	GO:0046633	alpha beta T cell proliferation	1.51	0.042	0.17
BP	GO:0006310	DNA recombination	1.51	0.0097	0.18
BP	GO:0048863	stem cell differentiation	1.51	0	0.18
BP	GO:0021772	olfactory bulb development	1.51	0.031	0.18
BP	GO:0035137	hindlimb morphogenesis	1.51	0.029	0.18
BP	GO:0072009	nephron epithelium development	1.5	0.013	0.18
BP	GO:0002637	regulation of immunoglobulin production	1.5	0.017	0.18
BP	GO:0042832	defense response to protozoan	1.5	0.022	0.18
BP	GO:0048566	embryonic digestive tract development	1.5	0.037	0.18
MF	GO:0005342	organic acid transmembrane transporter activity	1.5	0.031	0.18
BP	GO:0001754	eye photoreceptor cell differentiation	1.5	0.027	0.18
MF	GO:0046943	carboxylic acid transmembrane transporter activity	1.5	0.034	0.18
BP	GO:0002761	regulation of myeloid leukocyte differentiation	1.5	0.017	0.18
BP	GO:0003002	regionalization	1.5	0	0.18
BP	GO:0042461	photoreceptor cell development	1.49	0.022	0.19
BP	GO:0030595	leukocyte chemotaxis	1.49	0.019	0.19
BP	GO:0072678	T cell migration	1.49	0.045	0.19
BP	GO:0072132	mesenchyme morphogenesis	1.49	0.047	0.19
BP	GO:0060420	regulation of heart growth	1.49	0.018	0.19
BP	GO:0003230	cardiac atrium development	1.49	0.029	0.19
BP	GO:0048864	stem cell development	1.49	0	0.19
BP	GO:0010001	glial cell differentiation	1.49	0.0057	0.19
MF	GO:0004896	cytokine receptor activity	1.48	0.042	0.19
BP	GO:0045687	positive regulation of glial cell differentiation	1.48	0.039	0.19
BP	GO:0061448	connective tissue development	1.48	0	0.19
BP	GO:0001906	cell killing	1.48	0.021	0.19
BP	GO:0034968	histone lysine methylation	1.48	0.024	0.19
BP	GO:0097529	myeloid leukocyte migration	1.48	0.015	0.19
BP	GO:2000241	regulation of reproductive process	1.48	0.0073	0.19
BP	GO:0060412	ventricular septum morphogenesis	1.48	0.033	0.19
BP	GO:0010634	positive regulation of epithelial cell migration	1.48	0.044	0.19
BP	GO:0003197	endocardial cushion development	1.48	0.043	0.19
BP	GO:0046425	regulation of JAK STAT cascade	1.48	0.028	0.19
MF	GO:0005125	cytokine activity	1.48	0.027	0.19
BP	GO:0008284	positive regulation of cell proliferation	1.48	0	0.19
BP	GO:0072001	renal system development	1.48	0	0.19
BP	GO:0009799	specification of symmetry	1.47	0.01	0.2
MF	GO:0019955	cytokine binding	1.47	0.035	0.2
BP	GO:0007368	determination of left right symmetry	1.47	0.0074	0.2
BP	GO:0046620	regulation of organ growth	1.47	0.013	0.2
MF	GO:0001664	G protein coupled receptor binding	1.47	0.026	0.2
BP	GO:0021988	olfactory lobe development	1.47	0.04	0.2
BP	GO:0072210	metanephric nephron development	1.46	0.058	0.2
BP	GO:0006940	regulation of smooth muscle contraction	1.46	0.046	0.2
BP	GO:0045637	regulation of myeloid cell differentiation	1.46	0.0052	0.2
BP	GO:0019319	hexose biosynthetic process	1.46	0.039	0.2
BP	GO:0014013	regulation of gliogenesis	1.46	0.02	0.2
BP	GO:0006109	regulation of carbohydrate metabolic process	1.46	0.025	0.21
BP	GO:0044106	cellular amine metabolic process	1.46	0.018	0.21
BP	GO:0019827	stem cell maintenance	1.46	0.0056	0.21
BP	GO:0002532	production of molecular mediator of inflammatory response	1.46	0.087	0.21
BP	GO:0060325	face morphogenesis	1.46	0.064	0.21
BP	GO:0060411	cardiac septum morphogenesis	1.46	0.03	0.21
BP	GO:0002712	regulation of B cell mediated immunity	1.46	0.047	0.21
BP	GO:1903825	organic acid transmembrane transport	1.46	0.027	0.21
BP	GO:0050680	negative regulation of epithelial cell proliferation	1.45	0.018	0.21
BP	GO:0002263	cell activation involved in immune response	1.45	0.016	0.21
BP	GO:0045600	positive regulation of fat cell differentiation	1.45	0.053	0.21
BP	GO:0060421	positive regulation of heart growth	1.45	0.058	0.21
BP	GO:0010721	negative regulation of cell development	1.45	0	0.21
BP	GO:0072330	monocarboxylic acid biosynthetic process	1.45	0.039	0.22
BP	GO:0002088	lens development in camera type eye	1.45	0.021	0.22
MF	GO:0038023	signaling receptor activity	1.45	0	0.22
BP	GO:0001822	kidney development	1.44	0.0056	0.22
BP	GO:0090068	positive regulation of cell cycle process	1.44	0.01	0.22
BP	GO:0046849	bone remodeling	1.44	0.033	0.22
BP	GO:0050920	regulation of chemotaxis	1.44	0.013	0.22
BP	GO:0048644	muscle organ morphogenesis	1.44	0.023	0.22
BP	GO:0006006	glucose metabolic process	1.44	0.022	0.22
BP	GO:0001501	skeletal system development	1.44	0	0.22
MF	GO:0004872	receptor activity	1.44	0.0065	0.22
BP	GO:0040018	positive regulation of multicellular organism growth	1.44	0.045	0.22
BP	GO:0018022	peptidyl lysine methylation	1.44	0.042	0.22
MF	GO:0003690	double stranded DNA binding	1.44	0.05	0.22
BP	GO:0072080	nephron tubule development	1.44	0.029	0.22
BP	GO:0003018	vascular process in circulatory system	1.44	0.032	0.22
BP	GO:0002697	regulation of immune effector process	1.43	0.0081	0.22
BP	GO:0003333	amino acid transmembrane transport	1.43	0.047	0.22
BP	GO:0003170	heart valve development	1.43	0.059	0.22
BP	GO:0001910	regulation of leukocyte mediated cytotoxicity	1.43	0.057	0.22
BP	GO:0019318	hexose metabolic process	1.43	0.011	0.22
BP	GO:0003203	endocardial cushion morphogenesis	1.43	0.08	0.22
BP	GO:0035115	embryonic forelimb morphogenesis	1.43	0.061	0.22
BP	GO:0048762	mesenchymal cell differentiation	1.43	0.01	0.22
BP	GO:0072006	nephron development	1.43	0.014	0.22
BP	GO:0002703	regulation of leukocyte mediated immunity	1.43	0.015	0.22
BP	GO:0061005	cell differentiation involved in kidney development	1.43	0.052	0.22
BP	GO:0002064	epithelial cell development	1.43	0.0059	0.22
BP	GO:0002200	somatic diversification of immune receptors	1.43	0.044	0.22
BP	GO:0045930	negative regulation of mitotic cell cycle	1.43	0.031	0.22
BP	GO:0048565	digestive tract development	1.43	0.0082	0.22
MF	GO:0031490	chromatin DNA binding	1.43	0.064	0.22
BP	GO:0014033	neural crest cell differentiation	1.43	0.031	0.22
BP	GO:0001655	urogenital system development	1.42	0	0.22
BP	GO:0021879	forebrain neuron differentiation	1.42	0.04	0.22
BP	GO:0009308	amine metabolic process	1.42	0.041	0.23
MF	GO:0015171	amino acid transmembrane transporter activity	1.41	0.056	0.24
BP	GO:0003179	heart valve morphogenesis	1.41	0.081	0.24
BP	GO:1901342	regulation of vasculature development	1.41	0.029	0.24
MF	GO:0046914	transition metal ion binding	1.41	0.038	0.24
BP	GO:0060485	mesenchyme development	1.41	0.009	0.24
BP	GO:0014032	neural crest cell development	1.41	0.033	0.24
BP	GO:0002440	production of molecular mediator of immune response	1.41	0.013	0.24
BP	GO:0035116	embryonic hindlimb morphogenesis	1.41	0.061	0.24
BP	GO:0046068	cGMP metabolic process	1.41	0.06	0.24
MF	GO:0005539	glycosaminoglycan binding	1.41	0.049	0.24
BP	GO:0030335	positive regulation of cell migration	1.41	0.016	0.24
BP	GO:0050853	B cell receptor signaling pathway	1.4	0.069	0.24
BP	GO:0030183	B cell differentiation	1.4	0.018	0.24
BP	GO:0002285	lymphocyte activation involved in immune response	1.4	0.026	0.25
BP	GO:0071622	regulation of granulocyte chemotaxis	1.4	0.065	0.25
BP	GO:0002685	regulation of leukocyte migration	1.4	0.042	0.25
BP	GO:0003205	cardiac chamber development	1.4	0.022	0.25
BP	GO:0006955	immune response	1.4	0.0038	0.25
BP	GO:0002698	negative regulation of immune effector process	1.4	0.055	0.25
BP	GO:0060441	epithelial tube branching involved in lung morphogenesis	1.4	0.079	0.25
BP	GO:0045596	negative regulation of cell differentiation	1.4	0	0.25
BP	GO:0001890	placenta development	1.4	0.011	0.25
BP	GO:0032635	interleukin 6 production	1.4	0.044	0.25
BP	GO:0003007	heart morphogenesis	1.4	0.0054	0.25
BP	GO:0061458	reproductive system development	1.39	0	0.25
aExpression: Over- and under-expressed in nitroglycerin-treated relative to control mice.
bBP: biological process; MF: molecular function.
cNormalized enrichment score.
dFalse Discovery Rate adjusted P-value.

## Sheet: Table S4
Table S4. Extended list of GSEA enriched Gene Ontology (GO) terms among genes differentially expressed (P-value < 0.005) between nitroglycerine-treated and control mice in the nucleus accumbens.
Expressiona/Categoryb	GO identifier	Name	NESc	P-value	FDR P-valued
Under-expressed in Nitroglycerin-treated relative to Control mice
BP	GO:0009566	fertilization	-1.84445	0	0.107865
BP	GO:0007338	single fertilization	-1.83717	0	0.0663886
BP	GO:2000377	regulation of reactive oxygen species metabolic process	-1.76358	0	0.208032
BP	GO:0034341	response to interferon gamma	-1.76088	0.00215517	0.164082
BP	GO:0045087	innate immune response	-1.74452	0	0.174496
BP	GO:0009988	cell cell recognition	-1.70764	0	0.231507
Over-expressed in Nitroglycerin-treated relative to Control mice
BP	GO:0060079	regulation of excitatory postsynaptic membrane potential	1.84499	0	0.0995632
BP	GO:0051606	detection of stimulus	1.80579	0	0.135125
MF	GO:0005230	extracellular ligand gated ion channel activity	1.79323	0	0.122461
BP	GO:0050905	neuromuscular process	1.7843	0	0.10884
BP	GO:0007215	glutamate receptor signaling pathway	1.78104	0	0.093591
BP	GO:0009582	detection of abiotic stimulus	1.77438	0.00182482	0.0920634
MF	GO:0008066	glutamate receptor activity	1.76358	0.00187266	0.099703
BP	GO:0009581	detection of external stimulus	1.75866	0	0.0973671
BP	GO:0008306	associative learning	1.75621	0	0.0917141
BP	GO:0060078	regulation of postsynaptic membrane potential	1.74624	0	0.104174
BP	GO:0045104	intermediate filament cytoskeleton organization	1.72685	0	0.134132
BP	GO:0045103	intermediate filament based process	1.71776	0.00188679	0.144201
BP	GO:0051899	membrane depolarization	1.71675	0.00332226	0.135276
BP	GO:0050982	detection of mechanical stimulus	1.7024	0.00892857	0.163471
MF	GO:0015276	ligand gated ion channel activity	1.70131	0.00175747	0.155529
BP	GO:0032507	maintenance of protein location in cell	1.69652	0.00549451	0.157525
BP	GO:0001964	startle response	1.69095	0.00540541	0.164449
BP	GO:0050906	detection of stimulus involved in sensory perception	1.68822	0.00545454	0.16099
BP	GO:0007612	learning	1.67878	0	0.179436
BP	GO:0008542	visual learning	1.67715	0.00179533	0.175332
MF	GO:0005215	transporter activity	1.67705	0	0.167242
BP	GO:0007632	visual behavior	1.67381	0.00174825	0.168522
BP	GO:0042220	response to cocaine	1.66957	0.00753296	0.170662
BP	GO:0048799	organ maturation	1.65993	0.0135922	0.189466
BP	GO:0051651	maintenance of location in cell	1.65901	0.00943396	0.184393
BP	GO:0045471	response to ethanol	1.65617	0.00581395	0.185609
BP	GO:0035115	embryonic forelimb morphogenesis	1.64919	0.00956023	0.198886
MF	GO:0038023	signaling receptor activity	1.64364	0	0.206506
BP	GO:0032368	regulation of lipid transport	1.64218	0.00984252	0.204744
MF	GO:0022836	gated channel activity	1.64164	0.00160772	0.199287
BP	GO:0055092	sterol homeostasis	1.64003	0.00353982	0.197258
BP	GO:0060291	long term synaptic potentiation	1.63935	0.00369686	0.193253
BP	GO:0042632	cholesterol homeostasis	1.63256	0.00540541	0.205744
BP	GO:0007611	learning or memory	1.63253	0	0.199724
BP	GO:0033555	multicellular organismal response to stress	1.63126	0.005	0.196795
MF	GO:0022892	substrate specific transporter activity	1.63047	0	0.194062
BP	GO:0050890	cognition	1.62735	0.00159236	0.197144
BP	GO:0007613	memory	1.62726	0	0.192157
BP	GO:0010976	positive regulation of neuron projection development	1.62695	0	0.187949
BP	GO:0007212	dopamine receptor signaling pathway	1.62654	0.0117647	0.184063
MF	GO:0005216	ion channel activity	1.62577	0	0.181366
BP	GO:0009583	detection of light stimulus	1.62516	0.00568182	0.178773
BP	GO:0050432	catecholamine secretion	1.62128	0.0159363	0.18428
BP	GO:0035640	exploration behavior	1.62072	0.0113208	0.18137
BP	GO:0009612	response to mechanical stimulus	1.62048	0.00519931	0.177919
BP	GO:0055088	lipid homeostasis	1.6167	0.0104167	0.183684
BP	GO:0048512	circadian behavior	1.61572	0.0118577	0.182309
BP	GO:0097305	response to alcohol	1.6118	0.0105263	0.188111
BP	GO:0015872	dopamine transport	1.61174	0.00548446	0.184403
MF	GO:0015075	ion transmembrane transporter activity	1.60222	0	0.203928
BP	GO:0051937	catecholamine transport	1.60177	0.0114286	0.200758
MF	GO:0004888	transmembrane signaling receptor activity	1.60145	0	0.197732
MF	GO:0022857	transmembrane transporter activity	1.59604	0	0.208275
BP	GO:0015748	organophosphate ester transport	1.59315	0.00963391	0.212683
BP	GO:0050879	multicellular organismal movement	1.59261	0.00779727	0.210091
BP	GO:0035335	peptidyl tyrosine dephosphorylation	1.59143	0.00917431	0.209386
MF	GO:0022891	substrate specific transmembrane transporter activity	1.58604	0	0.219199
BP	GO:0055123	digestive system development	1.58454	0.00681431	0.21935
BP	GO:0001825	blastocyst formation	1.58449	0.0124113	0.215705
BP	GO:0048265	response to pain	1.58147	0.019469	0.220168
BP	GO:0009416	response to light stimulus	1.57944	0	0.222153
BP	GO:0015844	monoamine transport	1.57217	0.0242991	0.237836
BP	GO:0048701	embryonic cranial skeleton morphogenesis	1.57138	0.0154905	0.236224
MF	GO:0004871	signal transducer activity	1.57082	0	0.23409
MF	GO:0008509	anion transmembrane transporter activity	1.56954	0.00346021	0.234193
MF	GO:0072509	divalent inorganic cation transmembrane transporter activity	1.56951	0.00340715	0.230694
BP	GO:0098656	anion transmembrane transport	1.5677	0.00340715	0.232021
MF	GO:0005261	cation channel activity	1.56706	0.00646204	0.230213
BP	GO:0001829	trophectodermal cell differentiation	1.56655	0.0170778	0.228396
MF	GO:0008514	organic anion transmembrane transporter activity	1.56554	0.0113452	0.227864
BP	GO:0007269	neurotransmitter secretion	1.56215	0.00974026	0.233411
MF	GO:0043021	ribonucleoprotein complex binding	1.56174	0.0145985	0.231084
BP	GO:0044070	regulation of anion transport	1.55736	0.0162162	0.239935
MF	GO:0004725	protein tyrosine phosphatase activity	1.55697	0.0147874	0.237815
MF	GO:0015085	calcium ion transmembrane transporter activity	1.55638	0.00696864	0.236201
MF	GO:0004872	receptor activity	1.55636	0.00139276	0.233122
BP	GO:0050974	detection of mechanical stimulus involved in sensory perception	1.55593	0.0149533	0.231033
MF	GO:0022838	substrate specific channel activity	1.55517	0.0031746	0.230157
BP	GO:0043543	protein acylation	1.55424	0.0033841	0.22987
MF	GO:0008194	UDP glycosyltransferase activity	1.5501	0.00874126	0.238247
BP	GO:0002532	production of molecular mediator involved in inflammatory response	1.54971	0.0185185	0.236172
MF	GO:0043492	ATPase activity coupled to movement of substances	1.54723	0.0129151	0.239729
MF	GO:0022803	passive transmembrane transporter activity	1.54565	0	0.241756
BP	GO:0031175	neuron projection development	1.54479	0	0.24129
BP	GO:0042596	fear response	1.54389	0.0191972	0.24121
aExpression: Over- and under-expressed in nitroglycerin-treated relative to control mice.
bBP: biological process; MF: molecular function.
cNormalized enrichment score.
dFalse Discovery Rate adjusted P-value.

## Sheet: Table S5
Table S5. Extended list of genes differentially expressed (P-value ≤ 0.005) between nitroglycerin-treated and control mice.
Gene Symbol	Gene Name	NTG-CONa	P-value	FDR P-valueb
Gm32234	PREDICTED: uncharacterized protein Gm32234	1.01734	5.19417e-06	0.114641
Aldh1a1	retinal dehydrogenase 1	0.49078	2.11065e-05	0.23292
Ctla2b	protein CTLA-2-beta	0.542989	3.35032e-05	0.246483
Gm33697		0.708411	5.98524e-05	0.294617
Ttll4	PREDICTED: tubulin polyglutamylase TTLL4	0.152309	9.07732e-05	0.294617
Per3	PREDICTED: period circadian protein homolog 3	0.221875	9.48294e-05	0.294617
Itpr2	PREDICTED: inositol 1,4,5-trisphosphate receptor type 2	0.265193	0.000103361	0.294617
Mfsd9	major facilitator superfamily domain-containing protein 9	-0.19939	0.000110871	0.294617
Gm31045		-0.771011	0.000139426	0.294617
Ubn2	ubinuclein-2	0.117161	0.000145956	0.294617
A930013F10Rik		0.266938	0.000146835	0.294617
Gm8149		0.814167	0.000171256	0.314982
Gm32085		0.383502	0.000289788	0.440731
Gm33272		0.616986	0.000296763	0.440731
Gm31721		0.884736	0.000311211	0.440731
Gm42162		0.510998	0.00032551	0.440731
Slc7a2	cationic amino acid transporter 2	0.160317	0.000363511	0.440731
1700024F13Rik		0.715568	0.000364165	0.440731
Htr5b	PREDICTED: 5-hydroxytryptamine receptor 5B	-0.479504	0.00038177	0.440731
Srrm4os		1.13561	0.000399376	0.440731
Gm38900		0.748653	0.000420521	0.441967
S1pr3	sphingosine 1-phosphate receptor 3	-0.173251	0.000461188	0.462676
Gm32679		-0.619067	0.000530976	0.499452
LOC108167751		0.345134	0.000551664	0.499452
E030003E18Rik		0.725601	0.000566541	0.499452
Sgk1	serine/threonine-protein kinase Sgk1	0.212785	0.000611122	0.499452
4930572G02Rik		0.275122	0.000635673	0.499452
Gm19897		0.344416	0.000670333	0.499452
Mdm4	protein Mdm4	0.128392	0.000699193	0.499452
LOC105244487		0.665255	0.000702249	0.499452
Gm33803		-0.780878	0.000706544	0.499452
Arhgap29	PREDICTED: rho GTPase-activating protein 29	0.189138	0.000724138	0.499452
Mpzl2	PREDICTED: myelin protein zero-like protein 2	0.590428	0.00080338	0.530954
Klhl14	PREDICTED: kelch-like protein 14	0.76099	0.000823095	0.530954
LOC102633000		0.612961	0.000867852	0.530954
Gm15742		0.725761	0.00090756	0.530954
Kcnd1	potassium voltage-gated channel subfamily D member 1 precursor	-0.12324	0.000955213	0.530954
Gm38501		0.936956	0.000959801	0.530954
Adm	ADM precursor	0.418339	0.0010086	0.530954
Gm39080		0.862454	0.00103647	0.530954
Ddx17	probable ATP-dependent RNA helicase DDX17	0.114047	0.00106997	0.530954
Grin2b	PREDICTED: glutamate receptor ionotropic, NMDA 2B	0.590495	0.00107282	0.530954
Lrp6	low-density lipoprotein receptor-related protein 6 precursor	0.103554	0.00109779	0.530954
Gm30331		-0.490993	0.00110454	0.530954
Gm34344		0.743917	0.00110482	0.530954
Cdkl5	cyclin-dependent kinase-like 5	0.648871	0.00114156	0.530954
4930558K02Rik	PREDICTED: uncharacterized protein C1orf105 homolog	0.985336	0.0011626	0.530954
Kmt2c	PREDICTED: histone-lysine N-methyltransferase 2C	0.118204	0.00117952	0.530954
Gm15764		0.472773	0.00119742	0.530954
Esco1	PREDICTED: N-acetyltransferase ESCO1	0.138646	0.00122075	0.530954
LOC108168018		0.365379	0.00124282	0.530954
Slain1os		0.545033	0.0012907	0.530954
Zfhx2os		0.325564	0.00130458	0.530954
Atp13a3	PREDICTED: probable cation-transporting ATPase 13A3	0.092205	0.00131092	0.530954
Gm39954		0.575178	0.0013658	0.530954
Insr	PREDICTED: insulin receptor	0.0912576	0.00139473	0.530954
Slc30a7	PREDICTED: zinc transporter 7	0.172623	0.00139779	0.530954
Gm35596		0.583016	0.00140359	0.530954
1700020A23Rik	uncharacterized protein C20orf141 homolog	0.510281	0.00144619	0.530954
Plin4	PREDICTED: perilipin-4	0.764903	0.00146157	0.530954
Gm31623		0.876875	0.00146745	0.530954
Gm40713		0.535143	0.001527	0.536197
Fgr	PREDICTED: tyrosine-protein kinase Fgr	0.784132	0.00153053	0.536197
LOC108168807		0.67853	0.00156087	0.536509
Gm34872		0.43946	0.00160873	0.536509
LOC101056001		0.556338	0.00160885	0.536509
Slc35e4	solute carrier family 35 member E4	-0.120928	0.00165168	0.536509
Gabpb2	PREDICTED: GA-binding protein subunit beta-2	0.141391	0.00165296	0.536509
Gm39704		0.390605	0.00172482	0.540317
Gm7102	TTD non-photosensitive 1-like protein	0.497454	0.00174067	0.540317
Thoc2	PREDICTED: THO complex subunit 2	0.110636	0.00178211	0.540317
Usp54	PREDICTED: inactive ubiquitin carboxyl-terminal hydrolase 54	0.150815	0.00178429	0.540317
Gm17116		0.376325	0.00180264	0.540317
Scamp3	secretory carrier-associated membrane protein 3	-0.118721	0.00181158	0.540317
Dock9	PREDICTED: dedicator of cytokinesis protein 9	0.167111	0.00188208	0.553011
Gm12273		0.733348	0.00190426	0.553011
Scrg1	scrapie-responsive protein 1 precursor	0.711199	0.00210285	0.600219
Fat1	PREDICTED: protocadherin Fat 1	0.171256	0.00213717	0.600219
Drd4	PREDICTED: D(4) dopamine receptor	0.954176	0.0021484	0.600219
Gm42378		0.522428	0.00217868	0.601071
Gm36589		0.444576	0.0022259	0.601868
Slc38a7	PREDICTED: putative sodium-coupled neutral amino acid transporter 7	-0.0893518	0.00226192	0.601868
Asxl2	PREDICTED: putative Polycomb group protein ASXL2	0.108079	0.00226338	0.601868
Fgfr3	PREDICTED: fibroblast growth factor receptor 3	0.551016	0.0022919	0.602196
Stat3	PREDICTED: signal transducer and activator of transcription 3	-0.0887148	0.00233946	0.60746
Hacd4	PREDICTED: very-long-chain (3R)-3-hydroxyacyl-CoA dehydratase 4	0.257211	0.00243055	0.623774
Gm39129		0.489624	0.00249222	0.630542
Pram1	PML-RARA-regulated adapter molecule 1	0.313919	0.00251679	0.630542
Gm11715	uncharacterized protein LOC105734734 precursor	0.868516	0.00257717	0.630542
Dao	D-amino-acid oxidase	0.978882	0.00261878	0.630542
Dpysl2	dihydropyrimidinase-related protein 2	-0.121491	0.00263099	0.630542
Usf3	PREDICTED: basic helix-loop-helix domain-containing protein USF3	0.105954	0.00263883	0.630542
Kcnab3	PREDICTED: voltage-gated potassium channel subunit beta-3	0.648292	0.0026569	0.630542
Gm31138		0.703604	0.00279131	0.642531
LOC102637814		0.707417	0.00280987	0.642531
Kat6a	PREDICTED: histone acetyltransferase KAT6A	0.117409	0.00282229	0.642531
LOC108167375		0.285949	0.00284784	0.642531
Grin2a	PREDICTED: glutamate receptor ionotropic, NMDA 2A	0.585822	0.00288099	0.642531
Gm34669		0.579933	0.00297775	0.642531
Mir9-3hg		0.707389	0.00300777	0.642531
Gm36808		-0.390491	0.00300869	0.642531
AW047730		0.822495	0.00302398	0.642531
Gm29948		0.282929	0.00302923	0.642531
LOC108168009		0.714049	0.00307542	0.642531
Slc38a2	PREDICTED: sodium-coupled neutral amino acid transporter 2	0.126134	0.00309916	0.642531
Kcna3	potassium voltage-gated channel subfamily A member 3	0.485041	0.00318862	0.642531
Igfbp2	insulin-like growth factor-binding protein 2	0.652592	0.00319816	0.642531
Erbb4	PREDICTED: receptor tyrosine-protein kinase erbB-4	0.525585	0.00329169	0.642531
LOC102634300		0.18296	0.00341582	0.642531
Map2k6	PREDICTED: dual specificity mitogen-activated protein kinase kinase 6	0.212415	0.00346003	0.642531
Gm22496	PREDICTED: uncharacterized protein Gm22496	0.221588	0.00351308	0.642531
Omd	PREDICTED: osteomodulin	0.471655	0.00353177	0.642531
Gm12111		1.31733	0.00354122	0.642531
Pou3f3	POU domain, class 3, transcription factor 3	0.560082	0.00355946	0.642531
Slc6a5	PREDICTED: sodium- and chloride-dependent glycine transporter 2	1.80799	0.00361237	0.642531
LOC108168358	PREDICTED: serine/arginine repetitive matrix protein 1-like	0.44627	0.00362093	0.642531
Abca4	PREDICTED: retinal-specific ATP-binding cassette transporter	0.678945	0.00363396	0.642531
Dyrk3	dual specificity tyrosine-phosphorylation-regulated kinase 3	-0.245736	0.00365275	0.642531
Cplx3	complexin-3 precursor	2.31781	0.0036589	0.642531
Stard9	PREDICTED: stAR-related lipid transfer protein 9	0.225276	0.00371598	0.642531
Gngt1	PREDICTED: guanine nucleotide-binding protein G(T) subunit gamma-T1	0.337859	0.0037428	0.642531
Ppp1r15a	protein phosphatase 1 regulatory subunit 15A	-0.11944	0.00375789	0.642531
1700019L22Rik		0.431923	0.00377654	0.642531
Lonrf3	LON peptidase N-terminal domain and RING finger protein 3	0.21736	0.00380912	0.642531
Gm35040		0.684091	0.00383681	0.642531
4930414N06Rik		1.06003	0.00384369	0.642531
Mapkapk5	MAP kinase-activated protein kinase 5	0.0929894	0.00385212	0.642531
LOC108168483		0.244905	0.00388311	0.642531
Ahctf1	protein ELYS	0.103502	0.00391028	0.642531
Kirrel2	kin of IRRE-like protein 2 precursor	0.640749	0.00393899	0.642531
2810433D01Rik		0.415006	0.00394382	0.642531
LOC101055630	PREDICTED: uncharacterized protein LOC101055630	0.31531	0.00395258	0.642531
Gm36267		0.54913	0.00397922	0.642531
LOC108168062		0.608066	0.00398821	0.642531
Camkv	PREDICTED: caM kinase-like vesicle-associated protein	0.324382	0.00408143	0.642531
Aqp1	aquaporin-1	-0.174703	0.00409068	0.642531
Gm11532		0.981787	0.00411132	0.642531
Fbn1	fibrillin-1 preproprotein	0.16182	0.00416009	0.642531
Ptprd	PREDICTED: receptor-type tyrosine-protein phosphatase delta	0.204293	0.00417109	0.642531
LOC102637691		0.390317	0.00421795	0.642531
Acat2	acetyl-CoA acetyltransferase, cytosolic	-0.115849	0.00429098	0.642531
5031426D15Rik		-0.318215	0.00431761	0.642531
Tmem255b	PREDICTED: transmembrane protein 255B	0.303843	0.00431781	0.642531
Emilin2	PREDICTED: EMILIN-2	0.421257	0.00435013	0.642531
Gm11769		0.348532	0.00437641	0.642531
Gm39783		-0.766532	0.00438115	0.642531
Baz2b	PREDICTED: bromodomain adjacent to zinc finger domain protein 2B	0.104056	0.00438432	0.642531
Mphosph9	PREDICTED: M-phase phosphoprotein 9	0.11616	0.00440035	0.642531
Tnnt1	troponin T, slow skeletal muscle	0.677898	0.00441375	0.642531
Gm30794		-0.672564	0.0044314	0.642531
Dnm3os		0.790119	0.00445751	0.642531
Gm36681		0.256324	0.00446668	0.642531
LOC105246707		0.503037	0.00448269	0.642531
Gm36368		0.444743	0.00448325	0.642531
Kmt2a	PREDICTED: histone-lysine N-methyltransferase 2A	0.148834	0.00456029	0.649356
Slc6a1	sodium- and chloride-dependent GABA transporter 1	0.236242	0.00459863	0.64941
1700037H04Rik	PREDICTED: UPF0687 protein C20orf27 homolog	-0.132359	0.00463572	0.64941
Ptgs1	PREDICTED: prostaglandin G/H synthase 1	0.34776	0.00465258	0.64941
Wnt7b	protein Wnt-7b	0.786502	0.00469938	0.64941
Zscan20	PREDICTED: zinc finger and SCAN domain-containing protein 20	0.154934	0.00470778	0.64941
Ifitm1	interferon-induced transmembrane protein 1	0.546652	0.00476389	0.651931
Slc1a2	PREDICTED: excitatory amino acid transporter 2	0.789784	0.00478514	0.651931
Nipbl	PREDICTED: nipped-B-like protein	0.089512	0.00485157	0.656926
Gm41610		-0.626093	0.00495234	0.657103
Trank1	PREDICTED: TPR and ankyrin repeat-containing protein 1	0.312875	0.00496072	0.657103
aLog2(fold change) between nitroglycerine (NTG)-treated relative to control (CON) mice.
bFalse Discovery Rate adjusted P-value.

## Sheet: Table S6
Table S6. Extended list of DAVID enriched Gene Ontology (GO) terms among genes differentially expressed (P-value < 0.005) between nitroglycerine-treated and control mice.
Category	GO Identifier and Namea	Countb	P-value	FDR P-valuec
Cluster 1 (ES: 2.2)
MF	GO:0004713~protein tyrosine kinase activity	6	0.000162374	0.0411861
BP	GO:0018108~peptidyl-tyrosine phosphorylation	5	0.000169	0.129858
MF	GO:0004672~protein kinase activity	10	0.00039877	0.0503398
BP	GO:0006468~protein phosphorylation	10	0.000744613	0.142094
BP	GO:0046777~protein autophosphorylation	6	0.00110221	0.166002
BP	GO:0016310~phosphorylation	10	0.00114081	0.144929
MF	GO:0005524~ATP binding	15	0.0039994	0.292469
MF	GO:0016301~kinase activity	9	0.00760569	0.326644
BP	GO:0043552~positive regulation of phosphatidylinositol 3-kinase activity	3	0.00768352	0.386334
MF	GO:0016740~transferase activity	14	0.00847979	0.307609
BP	GO:0038083~peptidyl-tyrosine autophosphorylation	3	0.0131831	0.420792
MF	GO:0004714~transmembrane receptor protein tyrosine kinase activity	3	0.0220337	0.438449
BP	GO:0030335~positive regulation of cell migration	4	0.0557374	0.720756
MF	GO:0000166~nucleotide binding	14	0.0624082	0.604352
BP	GO:0007169~transmembrane receptor protein tyrosine kinase signaling pathway	3	0.0678218	0.78152
MF	GO:0004674~protein serine/threonine kinase activity	5	0.108377	0.740881
BP	GO:0006915~apoptotic process	5	0.224756	0.974669
Cluster 2 (ES: 2.1)
KEGG	mmu04724:Glutamatergic synapse	6	0.000152725	0.0183114
BP	GO:0048511~rhythmic process	5	0.0021757	0.225919
KEGG	mmu04728:Dopaminergic synapse	5	0.00299433	0.113924
KEGG	mmu04713:Circadian entrainment	4	0.00967516	0.254797
KEGG	mmu04014:Ras signaling pathway	5	0.0192101	0.323737
KEGG	mmu04080:Neuroactive ligand-receptor interaction	5	0.0387655	0.352674
KEGG	mmu05034:Alcoholism	3	0.232776	0.815015
Cluster 3 (ES: 2.0)
BP	GO:0006811~ion transport	9	0.00335488	0.24162
MF	GO:0005216~ion channel activity	5	0.00589673	0.318149
BP	GO:0055085~transmembrane transport	5	0.0697221	0.773949
Cluster 4 (ES: 1.8)
KEGG	mmu04724:Glutamatergic synapse	6	0.000152725	0.0183114
KEGG	mmu04728:Dopaminergic synapse	5	0.00299433	0.113924
MF	GO:0005216~ion channel activity	5	0.00589673	0.318149
KEGG	mmu04720:Long-term potentiation	3	0.0357375	0.356182
MF	GO:0005262~calcium channel activity	3	0.0516231	0.575987
BP	GO:0006816~calcium ion transport	3	0.121237	0.88084
KEGG	mmu05010:Alzheimer's disease	3	0.191061	0.798807
Cluster 5 (ES: 1.3)
BP	GO:0006813~potassium ion transport	4	0.0169737	0.430827
MF	GO:0005249~voltage-gated potassium channel activity	3	0.0356099	0.514414
MF	GO:0005244~voltage-gated ion channel activity	3	0.110763	0.733379
BP	GO:0034765~regulation of ion transmembrane transport	3	0.112883	0.86625
Cluster 6 (ES: 1.0)
BP	GO:0045893~positive regulation of transcription, DNA-templated	8	0.0112816	0.404737
BP	GO:0006355~regulation of transcription, DNA-templated	15	0.0996904	0.847239
BP	GO:0006351~transcription, DNA-templated	13	0.101398	0.846209
BP	GO:0045944~positive regulation of transcription from RNA polymerase II promoter	8	0.130492	0.895276
MF	GO:0003677~DNA binding	8	0.679591	0.99978
Cluster 7 (ES: 0.5)
KEGG	mmu04080:Neuroactive ligand-receptor interaction	5	0.0387655	0.352674
BP	GO:0007165~signal transduction	8	0.285658	0.990835
MF	GO:0004871~signal transducer activity	5	0.295417	0.960792
BP	GO:0007186~G-protein coupled receptor signaling pathway	5	0.940451	1
MF	GO:0004930~G-protein coupled receptor activity	3	0.996326	1
Cluster 8 (ES: 0.1)
MF	GO:0016491~oxidoreductase activity	3	0.731256	0.999899
BP	GO:0055114~oxidation-reduction process	3	0.788381	1
KEGG	mmu01100:Metabolic pathways	4	0.944731	1
aBP: biological process; MF: molecular function; KEGG: KEGG pathway.
bGene count.
cFalse Discovery Rate adjusted P-value.

## Sheet: Table S7
Table S7. Extended list of GSEA enriched Gene Ontology (GO) terms among genes differentially expressed (P-value < 0.005) between nitroglycerine-treated and control mice.
Expressiona/Categoryb	GO_ID	Name	NESc	P-value	FDR P-valued
Under-expressed in nitroglycerin-treated relative to control mice
BP	GO:0007338	single fertilization	-1.93247	0	0.0360458
MF	GO:0001882	nucleoside binding	-1.91808	0	0.0233746
MF	GO:0035639	purine ribonucleoside triphosphate binding	-1.87773	0	0.0339754
MF	GO:0005525	GTP binding	-1.79703	0	0.069372
MF	GO:0017076	purine nucleotide binding	-1.785	0	0.0727976
MF	GO:0032553	ribonucleotide binding	-1.77517	0	0.0750713
MF	GO:0032555	purine ribonucleotide binding	-1.75236	0	0.0902909
BP	GO:0007339	binding of sperm to zona pellucida	-1.71743	0	0.12332
BP	GO:0016197	endosomal transport	-1.71549	0.00534759	0.11616
BP	GO:0035036	sperm egg recognition	-1.71342	0.00265957	0.110328
MF	GO:0032182	ubiquitin like protein binding	-1.68309	0.00470588	0.133583
BP	GO:0000045	autophagic vacuole assembly	-1.67981	0.00242719	0.131511
BP	GO:0007033	vacuole organization	-1.66437	0.00852273	0.149575
BP	GO:0017156	calcium ion dependent exocytosis	-1.66349	0.00769231	0.143105
BP	GO:0032606	type I interferon production	-1.66044	0.0137741	0.140802
BP	GO:0006839	mitochondrial transport	-1.65351	0.00526316	0.14507
BP	GO:0009566	fertilization	-1.65213	0	0.140864
BP	GO:2001243	negative regulation of intrinsic apoptotic signaling pathway	-1.65171	0.0131579	0.135406
MF	GO:0032559	adenyl ribonucleotide binding	-1.64338	0.00297619	0.142849
BP	GO:0009247	glycolipid biosynthetic process	-1.63973	0.00468384	0.143518
MF	GO:0030554	adenyl nucleotide binding	-1.62614	0	0.160128
BP	GO:0032479	regulation of type I interferon production	-1.61275	0.00795756	0.177077
MF	GO:0000166	nucleotide binding	-1.61049	0	0.175342
BP	GO:0021544	subpallium development	-1.60975	0.00238663	0.170672
BP	GO:0007156	homophilic cell adhesion via plasma membrane adhesion molecules	-1.60594	0.0165485	0.171551
BP	GO:0009988	cell cell recognition	-1.60265	0.0132626	0.171274
MF	GO:0019001	guanyl nucleotide binding	-1.60251	0.0106383	0.166119
BP	GO:0032387	negative regulation of intracellular transport	-1.59556	0.0139665	0.173524
MF	GO:0005524	ATP binding	-1.58356	0.00576369	0.190674
MF	GO:0032561	guanyl ribonucleotide binding	-1.56984	0.0058309	0.211914
BP	GO:0007143	female meiotic division	-1.55987	0.0204604	0.220982
BP	GO:0032608	interferon beta production	-1.55477	0.0247525	0.226063
Over-expressed in nitroglycerin-treated relative to control mice
BP	GO:0015807	L amino acid transport	1.99561	0	0
MF	GO:0015179	L amino acid transmembrane transporter activity	1.93882	0	0.00117571
BP	GO:0048705	skeletal system morphogenesis	1.92792	0	0.00155408
BP	GO:1902475	L alpha amino acid transmembrane transport	1.92317	0	0.00145117
BP	GO:0060349	bone morphogenesis	1.89465	0	0.00513951
MF	GO:0008514	organic anion transmembrane transporter activity	1.89287	0	0.00428293
BP	GO:0055123	digestive system development	1.88183	0	0.00483836
BP	GO:0006865	amino acid transport	1.83956	0	0.0171519
BP	GO:0098656	anion transmembrane transport	1.83803	0	0.0157605
MF	GO:0008509	anion transmembrane transporter activity	1.83693	0	0.0148851
BP	GO:0035136	forelimb morphogenesis	1.81681	0	0.0220494
MF	GO:0022804	active transmembrane transporter activity	1.81119	0	0.0221609
MF	GO:0046943	carboxylic acid transmembrane transporter activity	1.81106	0	0.0204562
BP	GO:0048565	digestive tract development	1.80739	0	0.0199985
BP	GO:0003333	amino acid transmembrane transport	1.80669	0.00169779	0.0189787
MF	GO:0015171	amino acid transmembrane transporter activity	1.79138	0	0.0242396
BP	GO:1903825	organic acid transmembrane transport	1.78504	0	0.0266046
MF	GO:0005342	organic acid transmembrane transporter activity	1.78378	0	0.0258421
BP	GO:0015711	organic anion transport	1.78144	0	0.025835
BP	GO:0035115	embryonic forelimb morphogenesis	1.76898	0	0.0299923
BP	GO:0051216	cartilage development	1.76885	0	0.0285641
MF	GO:0015293	symporter activity	1.76511	0	0.0298247
BP	GO:0060350	endochondral bone morphogenesis	1.76325	0	0.0297506
BP	GO:0060348	bone development	1.75649	0	0.032603
BP	GO:0036342	post anal tail morphogenesis	1.75245	0	0.0343463
MF	GO:0015291	secondary active transmembrane transporter activity	1.7463	0	0.0385174
BP	GO:0046942	carboxylic acid transport	1.74419	0	0.0387401
BP	GO:0001945	lymph vessel development	1.74289	0	0.0383989
BP	GO:0060291	long term synaptic potentiation	1.73621	0	0.041807
BP	GO:0030879	mammary gland development	1.73609	0	0.0405701
BP	GO:0001501	skeletal system development	1.7295	0	0.0448557
BP	GO:0060443	mammary gland morphogenesis	1.72592	0	0.0467126
MF	GO:0038023	signaling receptor activity	1.72341	0	0.0476352
BP	GO:0007200	phospholipase C activating G protein coupled receptor signaling pathway	1.72287	0.00153139	0.0467168
BP	GO:0060669	embryonic placenta morphogenesis	1.72212	0	0.0459517
BP	GO:0002274	myeloid leukocyte activation	1.72136	0	0.0454932
BP	GO:0031016	pancreas development	1.71941	0.00152439	0.0456307
BP	GO:0050731	positive regulation of peptidyl tyrosine phosphorylation	1.71882	0	0.0450155
MF	GO:0015294	solute cation symporter activity	1.71712	0.00167504	0.0450963
BP	GO:0061180	mammary gland epithelium development	1.71524	0	0.0452264
BP	GO:0060041	retina development in camera type eye	1.71487	0	0.0443232
BP	GO:0035282	segmentation	1.71329	0	0.0448571
BP	GO:0001892	embryonic placenta development	1.70914	0	0.0473853
BP	GO:0001825	blastocyst formation	1.70554	0.00505051	0.0495082
BP	GO:0097305	response to alcohol	1.70542	0.00326264	0.0485114
MF	GO:0019838	growth factor binding	1.69985	0.00162338	0.0520811
BP	GO:0048568	embryonic organ development	1.69857	0	0.052047
BP	GO:0060351	cartilage development involved in endochondral bone morphogenesis	1.69565	0.00171821	0.0536494
BP	GO:0015849	organic acid transport	1.69099	0	0.0568829
BP	GO:0034968	histone lysine methylation	1.68673	0.0015361	0.0600779
BP	GO:0001829	trophectodermal cell differentiation	1.68535	0.00173611	0.0601843
BP	GO:0071514	genetic imprinting	1.68204	0.003367	0.0626495
BP	GO:0018022	peptidyl lysine methylation	1.68092	0.00150602	0.0629489
BP	GO:0009583	detection of light stimulus	1.6796	0.00171821	0.0632356
BP	GO:0006820	anion transport	1.67861	0	0.0632552
BP	GO:0031214	biomineral tissue development	1.67799	0	0.0630027
MF	GO:0004872	receptor activity	1.67568	0	0.0632501
MF	GO:0004871	signal transducer activity	1.67485	0	0.062712
BP	GO:0060713	labyrinthine layer morphogenesis	1.67418	0	0.0624682
MF	GO:0005215	transporter activity	1.67238	0	0.0633462
BP	GO:0048704	embryonic skeletal system morphogenesis	1.67083	0	0.0639466
BP	GO:0035137	hindlimb morphogenesis	1.66881	0.00163132	0.0650694
BP	GO:0007601	visual perception	1.66838	0	0.0644183
BP	GO:0050953	sensory perception of light stimulus	1.66636	0	0.0658025
BP	GO:0071407	cellular response to organic cyclic compound	1.66577	0	0.0654274
BP	GO:0009416	response to light stimulus	1.66228	0	0.0684703
BP	GO:0007389	pattern specification process	1.65814	0	0.0720599
BP	GO:0060428	lung epithelium development	1.65736	0.00470219	0.0720513
BP	GO:0009952	anterior posterior pattern specification	1.65074	0.00125471	0.078639
BP	GO:2000242	negative regulation of reproductive process	1.64953	0.00468019	0.0791459
MF	GO:0022857	transmembrane transporter activity	1.64853	0	0.0793952
MF	GO:0004888	transmembrane signaling receptor activity	1.64838	0	0.0784846
BP	GO:0001935	endothelial cell proliferation	1.6478	0.00619195	0.0782785
BP	GO:0048562	embryonic organ morphogenesis	1.64701	0	0.0780314
BP	GO:0002687	positive regulation of leukocyte migration	1.64693	0.00977199	0.0771281
MF	GO:0060089	molecular transducer activity	1.64619	0	0.0769462
BP	GO:0007595	lactation	1.6438	0.0101351	0.0789254
BP	GO:0007623	circadian rhythm	1.64323	0	0.0785636
BP	GO:0071214	cellular response to abiotic stimulus	1.6401	0.00142045	0.0812164
BP	GO:0007613	memory	1.63997	0.00439239	0.0803434
MF	GO:0015075	ion transmembrane transporter activity	1.63994	0	0.0794495
BP	GO:0043414	macromolecule methylation	1.63617	0	0.0830091
BP	GO:0001756	somitogenesis	1.63493	0.00308166	0.0836794
BP	GO:0045471	response to ethanol	1.63267	0.00536673	0.0856138
BP	GO:0010906	regulation of glucose metabolic process	1.62993	0.00149925	0.0884716
BP	GO:0042476	odontogenesis	1.62312	0.00147059	0.0961776
BP	GO:0050900	leukocyte migration	1.62177	0.00132979	0.0969234
BP	GO:0042752	regulation of circadian rhythm	1.62135	0.00755287	0.0964385
BP	GO:0022029	telencephalon cell migration	1.62074	0.0029985	0.0962252
BP	GO:0042596	fear response	1.61934	0.00319489	0.0969042
BP	GO:0002067	glandular epithelial cell differentiation	1.61845	0.0031348	0.0974285
BP	GO:0021587	cerebellum morphogenesis	1.61748	0.00307692	0.0977278
MF	GO:0016410	N acyltransferase activity	1.61659	0.00853242	0.0980739
BP	GO:0048799	organ maturation	1.61547	0.00170648	0.0984705
MF	GO:0022892	substrate specific transporter activity	1.61514	0	0.0977855
BP	GO:0002690	positive regulation of leukocyte chemotaxis	1.61498	0.0104167	0.09708
MF	GO:0022891	substrate specific transmembrane transporter activity	1.61467	0	0.0963523
BP	GO:0006349	regulation of gene expression by genetic imprinting	1.61056	0.00902527	0.100207
BP	GO:0021885	forebrain cell migration	1.60998	0	0.100027
BP	GO:0048016	inositol phosphate mediated signaling	1.6099	0.0134228	0.0991607
BP	GO:0035850	epithelial cell differentiation involved in kidney development	1.60962	0.0100671	0.098573
BP	GO:0043299	leukocyte degranulation	1.60938	0.0063593	0.0978727
BP	GO:0022037	metencephalon development	1.60916	0	0.097108
BP	GO:0032147	activation of protein kinase activity	1.60899	0.00437318	0.0964013
BP	GO:0061448	connective tissue development	1.60781	0	0.0971418
BP	GO:0043300	regulation of leukocyte degranulation	1.60747	0.00859107	0.0965894
BP	GO:0031076	embryonic camera type eye development	1.60738	0.00460123	0.0958864
BP	GO:0043255	regulation of carbohydrate biosynthetic process	1.60561	0.00996678	0.0963829
BP	GO:0032259	methylation	1.60556	0	0.0955743
BP	GO:0001890	placenta development	1.60517	0.00131062	0.0951737
BP	GO:0070167	regulation of biomineral tissue development	1.60477	0.0125589	0.0947084
BP	GO:0032330	regulation of chondrocyte differentiation	1.60268	0.00511945	0.0958443
MF	GO:0000149	SNARE binding	1.60251	0.00681431	0.0952355
BP	GO:0009953	dorsal ventral pattern formation	1.60197	0.00431035	0.0951817
BP	GO:0035270	endocrine system development	1.59971	0	0.0974209
BP	GO:0060749	mammary gland alveolus development	1.5974	0.00815661	0.099697
BP	GO:0008284	positive regulation of cell proliferation	1.59723	0	0.0991629
BP	GO:0021575	hindbrain morphogenesis	1.59666	0.00768049	0.0991091
BP	GO:0009314	response to radiation	1.59478	0	0.100853
BP	GO:0018212	peptidyl tyrosine modification	1.59469	0.00130378	0.100106
BP	GO:0030323	respiratory tube development	1.59272	0	0.101986
BP	GO:0018108	peptidyl tyrosine phosphorylation	1.59144	0	0.10285
BP	GO:0010676	positive regulation of cellular carbohydrate metabolic process	1.58999	0.0179739	0.103816
BP	GO:0060603	mammary gland duct morphogenesis	1.58947	0.00936037	0.103582
BP	GO:0002886	regulation of myeloid leukocyte mediated immunity	1.5887	0.0245098	0.103824
BP	GO:0003002	regionalization	1.58809	0	0.103871
BP	GO:0021549	cerebellum development	1.58665	0.00145985	0.104886
BP	GO:0040029	regulation of gene expression epigenetic	1.58659	0.00569801	0.104127
BP	GO:0009880	embryonic pattern specification	1.58631	0.0105263	0.103661
BP	GO:0010259	multicellular organismal aging	1.58584	0.0181518	0.103395
BP	GO:0042462	eye photoreceptor cell development	1.58568	0.00829187	0.102776
BP	GO:0002532	production of molecular mediator involved in inflammatory response	1.58352	0.0182119	0.105248
BP	GO:0031060	regulation of histone methylation	1.58315	0.00823723	0.105027
BP	GO:0002263	cell activation involved in immune response	1.58306	0.00134771	0.104427
BP	GO:0048598	embryonic morphogenesis	1.58219	0	0.10499
BP	GO:0045921	positive regulation of exocytosis	1.58192	0.0114943	0.104616
BP	GO:0043010	camera type eye development	1.58078	0	0.105418
BP	GO:0002062	chondrocyte differentiation	1.5782	0.00451807	0.108156
BP	GO:0007632	visual behavior	1.57682	0.00625	0.109284
BP	GO:0035116	embryonic hindlimb morphogenesis	1.57676	0.0146819	0.108589
BP	GO:0071621	granulocyte chemotaxis	1.57436	0.00623053	0.110556
MF	GO:0004518	nuclease activity	1.57386	0.00980392	0.110322
MF	GO:0015085	calcium ion transmembrane transporter activity	1.57383	0.00292398	0.109647
BP	GO:0046777	protein autophosphorylation	1.57354	0.00561798	0.109336
BP	GO:0060042	retina morphogenesis in camera type eye	1.57325	0.00773994	0.10889
BP	GO:0021772	olfactory bulb development	1.5731	0.00969305	0.108339
BP	GO:0045913	positive regulation of carbohydrate metabolic process	1.57169	0.0114566	0.10943
BP	GO:0006306	DNA methylation	1.57148	0.00627943	0.10893
BP	GO:0021988	olfactory lobe development	1.57028	0.0219436	0.109858
BP	GO:0048511	rhythmic process	1.56792	0.00127551	0.112361
BP	GO:0007423	sensory organ development	1.56755	0	0.112113
BP	GO:0046850	regulation of bone remodeling	1.56733	0.0141343	0.111682
BP	GO:0045494	photoreceptor cell maintenance	1.56654	0.00807754	0.112013
BP	GO:0060326	cell chemotaxis	1.56638	0.00275862	0.111551
BP	GO:0018205	peptidyl lysine modification	1.56586	0.0026455	0.111665
MF	GO:0005262	calcium channel activity	1.56498	0.00443131	0.112155
BP	GO:0010907	positive regulation of glucose metabolic process	1.5622	0.013986	0.115328
BP	GO:0009791	post embryonic development	1.56175	0.0028169	0.115116
MF	GO:0008324	cation transmembrane transporter activity	1.56161	0	0.114621
BP	GO:0014033	neural crest cell differentiation	1.56139	0.0106222	0.11421
BP	GO:0030324	lung development	1.56084	0	0.113663
BP	GO:0001702	gastrulation with mouth forming second	1.56039	0.0166945	0.113628
BP	GO:0006835	dicarboxylic acid transport	1.56001	0.0064	0.113559
BP	GO:0097530	granulocyte migration	1.55933	0.0143312	0.113857
BP	GO:0001654	eye development	1.55797	0	0.115205
BP	GO:0046068	cGMP metabolic process	1.55725	0.0103448	0.115475
MF	GO:0072509	divalent inorganic cation transmembrane transporter activity	1.55666	0.0110497	0.11558
BP	GO:0043200	response to amino acid	1.55543	0.0125786	0.11684
BP	GO:0050806	positive regulation of synaptic transmission	1.55525	0.0147059	0.116493
BP	GO:0016331	morphogenesis of embryonic epithelium	1.5525	0.00128041	0.120003
BP	GO:0044708	single organism behavior	1.55201	0	0.119226
BP	GO:0061005	cell differentiation involved in kidney development	1.55146	0.0179739	0.11941
BP	GO:0048706	embryonic skeletal system development	1.54793	0.00134589	0.123599
MF	GO:0008066	glutamate receptor activity	1.5472	0.0210526	0.123971
BP	GO:2000243	positive regulation of reproductive process	1.54671	0.0195759	0.123983
BP	GO:0050730	regulation of peptidyl tyrosine phosphorylation	1.5466	0.00849858	0.123473
MF	GO:0004713	protein tyrosine kinase activity	1.54557	0.0030581	0.124223
BP	GO:0016571	histone methylation	1.54535	0.00903614	0.123874
BP	GO:0001656	metanephros development	1.54474	0.00581395	0.124076
BP	GO:0048566	embryonic digestive tract development	1.54446	0.0288136	0.123889
BP	GO:0060606	tube closure	1.54416	0.00136799	0.123641
BP	GO:0048546	digestive tract morphogenesis	1.54254	0.017134	0.125374
BP	GO:2000241	regulation of reproductive process	1.54248	0.00888889	0.124757
BP	GO:0001843	neural tube closure	1.54158	0.00417246	0.125536
BP	GO:0034754	cellular hormone metabolic process	1.54106	0.02	0.12565
MF	GO:0005230	extracellular ligand gated ion channel activity	1.54036	0.0157978	0.12592
BP	GO:0034103	regulation of tissue remodeling	1.53929	0.0203735	0.127043
BP	GO:0048608	reproductive structure development	1.53879	0	0.127047
BP	GO:0006869	lipid transport	1.53813	0.00286123	0.127278
BP	GO:1901862	negative regulation of muscle tissue development	1.53812	0.0253566	0.126638
BP	GO:0002064	epithelial cell development	1.53696	0.00124533	0.127713
BP	GO:0014020	primary neural tube formation	1.5356	0.00832178	0.129126
BP	GO:0007229	integrin mediated signaling pathway	1.53541	0.0219092	0.128796
BP	GO:0061458	reproductive system development	1.53525	0	0.128482
BP	GO:0040036	regulation of fibroblast growth factor receptor signaling pathway	1.5333	0.0200334	0.130118
BP	GO:0061035	regulation of cartilage development	1.53319	0.0124224	0.129658
BP	GO:0001936	regulation of endothelial cell proliferation	1.5329	0.0117845	0.128813
BP	GO:0000187	activation of MAPK activity	1.53188	0.0198777	0.129536
BP	GO:0031334	positive regulation of protein complex assembly	1.5281	0.0221519	0.134247
BP	GO:0035295	tube development	1.52742	0	0.134682
BP	GO:0016079	synaptic vesicle exocytosis	1.52506	0.0165016	0.137494
BP	GO:0008306	associative learning	1.5227	0.00592593	0.14046
BP	GO:0051347	positive regulation of transferase activity	1.52238	0.00130378	0.140312
BP	GO:0048048	embryonic eye morphogenesis	1.52018	0.0191693	0.142257
BP	GO:0007215	glutamate receptor signaling pathway	1.51582	0.0135338	0.148671
BP	GO:0002444	myeloid leukocyte mediated immunity	1.5156	0.0463259	0.148297
BP	GO:0046330	positive regulation of JNK cascade	1.51547	0.0166667	0.147835
BP	GO:0050715	positive regulation of cytokine secretion	1.51468	0.0304487	0.148312
BP	GO:0048596	embryonic camera type eye morphogenesis	1.51381	0.0438597	0.149069
BP	GO:0060541	respiratory system development	1.51274	0	0.149447
BP	GO:0070304	positive regulation of stress activated protein kinase signaling cascade	1.51251	0.0111465	0.14918
BP	GO:0001910	regulation of leukocyte mediated cytotoxicity	1.51234	0.017094	0.148752
BP	GO:0043507	positive regulation of JUN kinase activity	1.51227	0.0293638	0.148161
BP	GO:0008542	visual learning	1.51187	0.0151976	0.148131
BP	GO:0035239	tube morphogenesis	1.50988	0.00114811	0.150643
BP	GO:0072001	renal system development	1.50837	0.00378788	0.152481
BP	GO:0006721	terpenoid metabolic process	1.50753	0.0337838	0.153281
BP	GO:0014003	oligodendrocyte development	1.50747	0.0344828	0.15273
BP	GO:0006403	RNA localization	1.50729	0.0415282	0.152336
BP	GO:0045576	mast cell activation	1.50646	0.0230089	0.152958
BP	GO:0048701	embryonic cranial skeleton morphogenesis	1.50635	0.0251572	0.152465
MF	GO:0052689	carboxylic ester hydrolase activity	1.50596	0.0193548	0.152454
BP	GO:0032844	regulation of homeostatic process	1.50412	0.00377834	0.15489
BP	GO:0014896	muscle hypertrophy	1.50319	0.034904	0.155737
BP	GO:0019318	hexose metabolic process	1.50278	0.0127119	0.155074
MF	GO:0005543	phospholipid binding	1.50187	0.0168196	0.155874
BP	GO:0016101	diterpenoid metabolic process	1.50124	0.023511	0.156206
BP	GO:0030595	leukocyte chemotaxis	1.50037	0.015015	0.15697
BP	GO:0002009	morphogenesis of an epithelium	1.4995	0	0.157722
MF	GO:0004896	cytokine receptor activity	1.49887	0.0334928	0.158122
BP	GO:0042417	dopamine metabolic process	1.49846	0.0302067	0.158123
BP	GO:0021795	cerebral cortex cell migration	1.49687	0.0185185	0.159499
BP	GO:0036075	replacement ossification	1.49684	0.0236487	0.158874
BP	GO:0007088	regulation of mitotic nuclear division	1.49642	0.0281457	0.158891
BP	GO:0010876	lipid localization	1.49613	0.00555556	0.158793
BP	GO:0033555	multicellular organismal response to stress	1.49568	0.00985915	0.158827
BP	GO:0048635	negative regulation of muscle organ development	1.49505	0.0302521	0.159245
BP	GO:1901568	fatty acid derivative metabolic process	1.49478	0.0305466	0.159021
BP	GO:0043406	positive regulation of MAP kinase activity	1.49475	0.00881057	0.158437
BP	GO:0006006	glucose metabolic process	1.49362	0.00857143	0.159555
BP	GO:0010463	mesenchymal cell proliferation	1.49303	0.0156495	0.159322
BP	GO:0045860	positive regulation of protein kinase activity	1.49297	0.00805369	0.158773
BP	GO:0009628	response to abiotic stimulus	1.49225	0	0.159431
MF	GO:0030594	neurotransmitter receptor activity	1.49168	0.0277325	0.159662
BP	GO:0043506	regulation of JUN kinase activity	1.48865	0.0298742	0.162652
BP	GO:2000826	regulation of heart morphogenesis	1.4886	0.0330578	0.162126
BP	GO:0030500	regulation of bone mineralization	1.48839	0.0318258	0.161826
BP	GO:0048512	circadian behavior	1.48757	0.0344234	0.162338
BP	GO:0033674	positive regulation of kinase activity	1.48698	0.00526316	0.162658
BP	GO:0030282	bone mineralization	1.48665	0.0250391	0.16257
BP	GO:0090596	sensory organ morphogenesis	1.48604	0.00121951	0.163091
BP	GO:0043367	CD4 positive alpha beta T cell differentiation	1.48316	0.041791	0.167217
BP	GO:0060078	regulation of postsynaptic membrane potential	1.48278	0.0144928	0.167221
BP	GO:0014032	neural crest cell development	1.4825	0.0237718	0.167052
BP	GO:0007611	learning or memory	1.48146	0.00528402	0.16813
BP	GO:0006909	phagocytosis	1.48015	0.0195195	0.169652
MF	GO:0017124	SH3 domain binding	1.47997	0.0416667	0.169322
BP	GO:0050764	regulation of phagocytosis	1.47951	0.0434783	0.169448
BP	GO:0001841	neural tube formation	1.47947	0.00934579	0.1689
BP	GO:0042509	regulation of tyrosine phosphorylation of STAT protein	1.4788	0.0319716	0.169409
MF	GO:0005216	ion channel activity	1.47877	0.00769231	0.168856
BP	GO:0016458	gene silencing	1.47818	0.0298507	0.169184
BP	GO:0002209	behavioral defense response(3)&behavioral fear response	1.47712	0.0195759	0.170419
BP	GO:0021987	cerebral cortex development	1.4771	0.00983146	0.169885
BP	GO:0061053	somite development	1.47703	0.0233918	0.169427
BP	GO:0001934	positive regulation of protein phosphorylation	1.4765	0.00120192	0.169761
BP	GO:0002705	positive regulation of leukocyte mediated immunity	1.47554	0.0291859	0.170737
BP	GO:0048729	tissue morphogenesis	1.47537	0	0.170457
BP	GO:0050890	cognition	1.47409	0.003861	0.17192
BP	GO:0019932	second messenger mediated signaling	1.4735	0.015942	0.171673
BP	GO:0014070	response to organic cyclic compound	1.47248	0.00262123	0.172731
BP	GO:0046470	phosphatidylcholine metabolic process	1.47236	0.0477816	0.172333
BP	GO:0002275	myeloid cell activation involved in immune response	1.47218	0.0361067	0.17211
BP	GO:0030902	hindbrain development	1.47141	0.0130378	0.172741
BP	GO:0040007	growth	1.47124	0	0.172454
BP	GO:0044728	DNA methylation or demethylation	1.46909	0.0358209	0.175537
BP	GO:0046717	acid secretion	1.46858	0.0324675	0.175728
BP	GO:0035107	appendage morphogenesis	1.4673	0.0013587	0.175535
BP	GO:0042475	odontogenesis of dentin containing tooth	1.46688	0.0182094	0.175743
BP	GO:0046328	regulation of JNK cascade	1.4666	0.0218978	0.17563
BP	GO:0048593	camera type eye morphogenesis	1.4661	0.0085592	0.175879
BP	GO:0045597	positive regulation of cell differentiation	1.46609	0	0.175312
BP	GO:0021696	cerebellar cortex morphogenesis	1.46609	0.0345369	0.174737
BP	GO:0006304	DNA modification	1.46502	0.0255639	0.176002
BP	GO:0002066	columnar cuboidal epithelial cell development	1.46447	0.0313433	0.17633
BP	GO:0048286	lung alveolus development	1.46432	0.0228659	0.17601
BP	GO:0034220	ion transmembrane transport	1.46404	0	0.175925
BP	GO:0007224	smoothened signaling pathway	1.46378	0.0110957	0.17578
BP	GO:0045124	regulation of bone resorption	1.46352	0.0403509	0.175643
BP	GO:0060562	epithelial tube morphogenesis	1.46342	0	0.175265
BP	GO:0042481	regulation of odontogenesis	1.46277	0.0332779	0.175782
BP	GO:0051091	positive regulation of sequence specific DNA binding transcription factor activity	1.46273	0.0191176	0.175286
BP	GO:0050673	epithelial cell proliferation	1.4626	0.00510856	0.174902
BP	GO:0050679	positive regulation of epithelial cell proliferation	1.46255	0.0300429	0.17443
BP	GO:0002279	mast cell activation involved in immune response	1.46209	0.0396552	0.174721
BP	GO:0030593	neutrophil chemotaxis	1.46122	0.0380349	0.175619
BP	GO:0061298	retina vasculature development in camera type eye	1.45983	0.0464286	0.177367
BP	GO:0001709	cell fate determination	1.45961	0.0269865	0.177198
BP	GO:0048167	regulation of synaptic plasticity	1.45895	0.00801068	0.177685
BP	GO:0043009	chordate embryonic development	1.45809	0	0.178676
BP	GO:0002694	regulation of leukocyte activation	1.45801	0.00121951	0.17824
BP	GO:0009792	embryo development ending in birth or egg hatching	1.45646	0	0.180394
MF	GO:0008289	lipid binding	1.45641	0.00809717	0.179919
MF	GO:0046873	metal ion transmembrane transporter activity	1.45626	0.011335	0.179646
BP	GO:0045778	positive regulation of ossification	1.45614	0.0309119	0.179295
BP	GO:0060325	face morphogenesis	1.45612	0.0339257	0.178788
BP	GO:0060711	labyrinthine layer development	1.45572	0.0363636	0.178839
BP	GO:0001655	urogenital system development	1.45475	0.00375	0.179972
MF	GO:0015276	ligand gated ion channel activity(7)&ligand gated channel activity	1.45296	0.0236337	0.182516
MF	GO:0035091	phosphatidylinositol binding	1.45277	0.0337621	0.182336
BP	GO:0045055	regulated secretory pathway	1.45275	0.0303514	0.181817
BP	GO:0050854	regulation of antigen receptor mediated signaling pathway	1.45243	0.0205696	0.181774
BP	GO:0001503	ossification	1.45242	0.00250627	0.18127
BP	GO:0021697	cerebellar cortex formation	1.45162	0.052356	0.182125
BP	GO:0055085	transmembrane transport	1.45111	0	0.182456
MF	GO:0019199	transmembrane receptor protein kinase activity	1.45072	0.0314961	0.182602
BP	GO:0071902	positive regulation of protein serine threonine kinase activity	1.45032	0.00980392	0.182685
BP	GO:1901615	organic hydroxy compound metabolic process	1.44977	0.00645161	0.183015
BP	GO:0005996	monosaccharide metabolic process	1.44956	0.0210084	0.182842
BP	GO:0003006	developmental process involved in reproduction	1.44925	0	0.182823
BP	GO:0048863	stem cell differentiation	1.44908	0.00361446	0.182593
BP	GO:0051781	positive regulation of cell division	1.44902	0.0364842	0.182169
MF	GO:0022890	inorganic cation transmembrane transporter activity	1.44868	0.00636943	0.182204
MF	GO:0004725	protein tyrosine phosphatase activity	1.44842	0.0448718	0.182081
BP	GO:0006811	ion transport	1.44822	0	0.181906
BP	GO:0006584	catecholamine metabolic process(5)&catechol containing compound metabolic process	1.44819	0.0408497	0.181435
BP	GO:0007612	learning	1.44781	0.0190476	0.180933
BP	GO:0010634	positive regulation of epithelial cell migration	1.44683	0.0694445	0.181946
BP	GO:0010811	positive regulation of cell substrate adhesion	1.44646	0.0381232	0.182001
BP	GO:0060560	developmental growth involved in morphogenesis	1.44586	0.00393701	0.182577
BP	GO:0043410	positive regulation of MAPK cascade	1.44536	0.0119205	0.182888
BP	GO:0035335	peptidyl tyrosine dephosphorylation	1.44438	0.0569514	0.183575
BP	GO:0030900	forebrain development	1.44391	0.00235018	0.183851
BP	GO:0021533	cell differentiation in hindbrain	1.44379	0.0423729	0.183584
BP	GO:0050921	positive regulation of chemotaxis	1.4414	0.04	0.187166
BP	GO:0090068	positive regulation of cell cycle process	1.44047	0.02526	0.188257
BP	GO:0072175	epithelial tube formation(5)&embryonic epithelial tube formation	1.43875	0.00958904	0.190454
BP	GO:0035710	CD4 positive alpha beta T cell activation	1.43848	0.0253353	0.190403
BP	GO:0045766	positive regulation of angiogenesis	1.43821	0.0289634	0.190317
BP	GO:0002292	T cell differentiation involved in immune response(7)&alpha beta T cell differentiation involved in immune response	1.4376	0.0509031	0.190811
BP	GO:0043491	protein kinase B signaling	1.4373	0.024531	0.190865
BP	GO:0051899	membrane depolarization	1.43715	0.0279412	0.190592
BP	GO:0060706	cell differentiation involved in embryonic placenta development	1.43686	0.0423729	0.190574
BP	GO:0048592	eye morphogenesis	1.43665	0.011658	0.190396
BP	GO:0032846	positive regulation of homeostatic process	1.43631	0.0208644	0.190477
BP	GO:0050865	regulation of cell activation	1.43619	0.00238663	0.190221
BP	GO:0050680	negative regulation of epithelial cell proliferation	1.43595	0.031746	0.190089
BP	GO:2000106	regulation of leukocyte apoptotic process	1.43584	0.0355487	0.189779
BP	GO:0061351	neural precursor cell proliferation	1.43466	0.0106242	0.191222
BP	GO:0016202	regulation of striated muscle tissue development(5)&regulation of muscle organ development	1.43398	0.0355619	0.191887
BP	GO:0007626	locomotory behavior	1.43305	0.0062422	0.192895
BP	GO:0042461	photoreceptor cell development	1.43281	0.0459588	0.19278
BP	GO:0060323	head morphogenesis	1.43242	0.0483092	0.19294
BP	GO:0002287	alpha beta T cell activation involved in immune response	1.43157	0.0536278	0.193932
BP	GO:0061326	renal tubule development	1.43154	0.0320334	0.193477
BP	GO:0048589	developmental growth	1.43143	0.00229885	0.193146
BP	GO:0021695	cerebellar cortex development	1.43134	0.0317221	0.192801
BP	GO:0001822	kidney development	1.43125	0.0115533	0.192412
BP	GO:0051301	cell division	1.43109	0.0172185	0.1922
BP	GO:0030856	regulation of epithelial cell differentiation	1.43059	0.0305233	0.192673
MF	GO:0019955	cytokine binding	1.42959	0.0517529	0.193823
BP	GO:0009582	detection of abiotic stimulus	1.42927	0.0266667	0.193842
BP	GO:1901861	regulation of muscle tissue development	1.42862	0.034384	0.194556
BP	GO:0061037	negative regulation of cartilage development	1.42807	0.0561056	0.19497
BP	GO:0001824	blastocyst development	1.42523	0.0288316	0.199483
BP	GO:0002639	positive regulation of immunoglobulin production	1.42519	0.0603448	0.199027
BP	GO:0035640	exploration behavior	1.42501	0.0606557	0.198826
BP	GO:0006818	hydrogen transport(4)&proton transport	1.42475	0.0565749	0.198795
BP	GO:0050871	positive regulation of B cell activation	1.42387	0.0334347	0.19984
BP	GO:0007610	behavior	1.42337	0	0.200209
MF	GO:0022803	passive transmembrane transporter activity(4)&channel activity	1.42329	0.0100376	0.199868
BP	GO:0045670	regulation of osteoclast differentiation	1.42327	0.0515298	0.199389
BP	GO:0021782	glial cell development	1.42179	0.0334302	0.201354
BP	GO:0002088	lens development in camera type eye	1.42122	0.0400572	0.201844
BP	GO:0060572	morphogenesis of an epithelial bud	1.42121	0.0626058	0.201345
BP	GO:0006942	regulation of striated muscle contraction	1.42115	0.043554	0.200958
BP	GO:0048520	positive regulation of behavior	1.41996	0.0488959	0.202624
BP	GO:0035265	organ growth	1.41957	0.0134409	0.202856
BP	GO:0042246	tissue regeneration	1.41942	0.0654545	0.202605
BP	GO:0009581	detection of external stimulus	1.41902	0.0330827	0.202802
BP	GO:0097529	myeloid leukocyte migration	1.41886	0.0441826	0.20264
BP	GO:0006720	isoprenoid metabolic process	1.41829	0.0677419	0.202604
BP	GO:0007179	transforming growth factor beta receptor signaling pathway	1.41538	0.0324963	0.207398
BP	GO:0044057	regulation of system process	1.41534	0.00988875	0.206456
MF	GO:0022838	substrate specific channel activity	1.41526	0.00895141	0.206092
BP	GO:0097164	ammonium ion metabolic process	1.41423	0.0387275	0.207411
BP	GO:0014888	striated muscle adaptation	1.41391	0.0521886	0.20747
BP	GO:0018958	phenol containing compound metabolic process	1.41389	0.0454545	0.20701
BP	GO:0033559	unsaturated fatty acid metabolic process	1.41358	0.0635451	0.207111
BP	GO:0042439	ethanolamine containing compound metabolic process	1.41357	0.0745543	0.206621
BP	GO:0035264	multicellular organism growth	1.41341	0.0146277	0.206411
BP	GO:0048736	appendage development(4)&limb development	1.4131	0.0204342	0.206009
BP	GO:0051250	negative regulation of lymphocyte activation	1.41275	0.0282486	0.20609
BP	GO:0055088	lipid homeostasis	1.41241	0.0474006	0.206208
MF	GO:0005261	cation channel activity	1.41181	0.0128041	0.206716
BP	GO:0002761	regulation of myeloid leukocyte differentiation	1.41107	0.0423601	0.207691
BP	GO:0050795	regulation of behavior	1.41032	0.0276565	0.208517
MF	GO:0043492	ATPase activity coupled to movement of substances	1.41023	0.0636042	0.208185
BP	GO:0002294	CD4 positive alpha beta T cell differentiation involved in immune response(9)&T helper cell differentiation	1.41013	0.0520134	0.207877
BP	GO:1990266	neutrophil migration	1.41011	0.0491284	0.207447
BP	GO:0045931	positive regulation of mitotic cell cycle	1.40958	0.0529501	0.207972
BP	GO:0007420	brain development	1.40955	0	0.207542
BP	GO:0021537	telencephalon development	1.40868	0.0134639	0.208639
BP	GO:0051606	detection of stimulus	1.40825	0.0285307	0.208957
BP	GO:0030857	negative regulation of epithelial cell differentiation	1.40756	0.0809443	0.209775
BP	GO:0060039	pericardium development	1.40717	0.0688525	0.21007
MF	GO:0044822	poly A RNA binding(6)&mRNA binding	1.40717	0.0429448	0.209601
BP	GO:0060048	cardiac muscle contraction	1.40613	0.0519685	0.210884
BP	GO:0048864	stem cell development	1.40521	0.0109223	0.212139
BP	GO:0043901	negative regulation of multi organism process	1.40488	0.041543	0.212254
BP	GO:0002286	T cell activation involved in immune response	1.40475	0.0501475	0.212041
BP	GO:0043370	regulation of CD4 positive alpha beta T cell differentiation	1.40374	0.0642504	0.213454
BP	GO:0002285	lymphocyte activation involved in immune response	1.40328	0.0403338	0.213752
BP	GO:0046683	response to organophosphorus	1.40299	0.0714286	0.21391
BP	GO:0007622	rhythmic behavior	1.40282	0.0738363	0.213744
BP	GO:0044106	cellular amine metabolic process	1.40239	0.037037	0.213999
BP	GO:0007507	heart development	1.4022	0	0.213875
BP	GO:0097006	regulation of plasma lipoprotein particle levels	1.40213	0.0844828	0.213523
MF	GO:0043565	sequence specific DNA binding	1.4021	0.00338219	0.213093
BP	GO:0071705	nitrogen compound transport	1.40198	0.00713436	0.212828
BP	GO:0001701	in utero embryonic development	1.40171	0.00558659	0.212828
MF	GO:0001664	G protein coupled receptor binding	1.40112	0.0575428	0.213445
MF	GO:0022836	gated channel activity	1.40003	0.0213333	0.214868
BP	GO:0042116	macrophage activation	1.39905	0.0753425	0.216051
BP	GO:0030855	epithelial cell differentiation	1.3989	0.00113379	0.21587
BP	GO:0060441	epithelial tube branching involved in lung morphogenesis	1.39838	0.0639626	0.216333
BP	GO:0061337	cardiac conduction	1.398	0.0719298	0.216551
BP	GO:0010171	body morphogenesis	1.39773	0.0520674	0.21656
BP	GO:0048732	gland development	1.39732	0.00575374	0.216804
BP	GO:0060079	regulation of excitatory postsynaptic membrane potential	1.3969	0.0512422	0.217078
BP	GO:0035272	exocrine system development	1.39683	0.0598802	0.216747
BP	GO:0009308	amine metabolic process	1.39636	0.0392749	0.217125
BP	GO:0046849	bone remodeling	1.39621	0.0591716	0.216933
BP	GO:0006937	regulation of muscle contraction	1.39588	0.0415473	0.21704
BP	GO:0030278	regulation of ossification	1.3954	0.0274725	0.21744
BP	GO:0002377	immunoglobulin production	1.39535	0.0444763	0.217091
BP	GO:0046631	alpha beta T cell activation	1.39467	0.0316804	0.21791
BP	GO:0060322	head development	1.39422	0.00110375	0.218278
BP	GO:2000147	positive regulation of cell motility	1.39422	0.0211921	0.217816
BP	GO:0043408	regulation of MAPK cascade	1.39381	0.0107914	0.21814
BP	GO:0021915	neural tube development	1.3935	0.00907912	0.2182
BP	GO:0006479	protein methylation(5)&protein alkylation	1.39269	0.0482269	0.218679
BP	GO:0045787	positive regulation of cell cycle	1.39145	0.0431154	0.220548
BP	GO:0043405	regulation of MAP kinase activity	1.39025	0.0266854	0.222218
BP	GO:0071559	response to transforming growth factor beta(4)&cellular response to transforming growth factor beta stimulus	1.39023	0.0244957	0.221795
MF	GO:0004714	transmembrane receptor protein tyrosine kinase activity	1.38983	0.0623053	0.222039
BP	GO:0090305	nucleic acid phosphodiester bond hydrolysis	1.38968	0.0691318	0.221783
MF	GO:0016407	acetyltransferase activity	1.38902	0.0819398	0.222548
MF	GO:0050839	cell adhesion molecule binding	1.38902	0.0631741	0.222083
MF	GO:0001046	core promoter sequence specific DNA binding	1.38821	0.0431035	0.223118
BP	GO:0021536	diencephalon development	1.38601	0.0402299	0.226116
BP	GO:0006111	regulation of gluconeogenesis	1.38594	0.0728477	0.22577
BP	GO:0031644	regulation of neurological system process	1.38582	0.0860927	0.225524
MF	GO:0000976	transcription regulatory region sequence specific DNA binding	1.38528	0.00710059	0.226113
BP	GO:0030004	cellular monovalent inorganic cation homeostasis	1.3848	0.0788177	0.226504
BP	GO:0007212	dopamine receptor signaling pathway	1.38476	0.0814558	0.226096
BP	GO:0046634	regulation of alpha beta T cell activation	1.38476	0.0705521	0.225633
BP	GO:0035113	embryonic appendage morphogenesis(5)&embryonic limb morphogenesis	1.38452	0.029453	0.225609
BP	GO:0007067	mitotic nuclear division	1.38397	0.0457227	0.225692
BP	GO:0042445	hormone metabolic process	1.38366	0.0411585	0.225781
BP	GO:0001755	neural crest cell migration	1.3835	0.082658	0.225609
BP	GO:0043583	ear development	1.38344	0.00495663	0.22525
BP	GO:0001895	retina homeostasis	1.3834	0.0854271	0.224835
BP	GO:0070588	calcium ion transmembrane transport	1.3829	0.0452617	0.225286
BP	GO:0010632	regulation of epithelial cell migration	1.38187	0.0531108	0.226794
MF	GO:0000978	RNA polymerase II core promoter proximal region sequence specific DNA binding	1.38129	0.0187919	0.227363
BP	GO:0001964	startle response	1.38122	0.0795455	0.22703
BP	GO:0032368	regulation of lipid transport	1.38114	0.0815047	0.226719
BP	GO:0031099	regeneration	1.38078	0.060423	0.226924
BP	GO:0090100	positive regulation of transmembrane receptor protein serine threonine kinase signaling pathway	1.38041	0.0520059	0.227168
BP	GO:0021543	pallium development	1.38016	0.0253333	0.227086
BP	GO:0018193	peptidyl amino acid modification	1.37923	0.00449438	0.228342
BP	GO:0003007	heart morphogenesis	1.37821	0.0177665	0.229791
BP	GO:1902105	regulation of leukocyte differentiation	1.37648	0.0210804	0.232173
BP	GO:0048806	genitalia development	1.37526	0.0669935	0.234047
BP	GO:0008589	regulation of smoothened signaling pathway	1.37473	0.0473458	0.234585
BP	GO:0060485	mesenchyme development	1.37458	0.0238411	0.234438
BP	GO:0030183	B cell differentiation	1.37403	0.0475524	0.234938
BP	GO:0071396	cellular response to lipid	1.37321	0.0359043	0.236055
BP	GO:0003407	neural retina development	1.3726	0.0783699	0.23669
BP	GO:0030219	megakaryocyte differentiation	1.37174	0.0813954	0.237704
MF	GO:0001159	core promoter proximal region DNA binding	1.37145	0.0378096	0.237814
BP	GO:0031401	positive regulation of protein modification process	1.37047	0.00958084	0.239283
BP	GO:0006821	chloride transport	1.37043	0.100164	0.238895
BP	GO:0048762	mesenchymal cell differentiation	1.36979	0.0372928	0.239633
BP	GO:0072009	nephron epithelium development	1.36969	0.0463768	0.239339
BP	GO:0009719	response to endogenous stimulus	1.36932	0	0.239593
BP	GO:0048870	cell motility(3)&localization of cell	1.36816	0	0.240857
BP	GO:0072080	nephron tubule development	1.3674	0.0557143	0.241858
BP	GO:0044093	positive regulation of molecular function	1.36718	0.00109649	0.241825
BP	GO:1903708	positive regulation of hemopoiesis	1.36705	0.036635	0.241598
BP	GO:0032635	interleukin 6 production	1.36686	0.0633284	0.241468
BP	GO:0051052	regulation of DNA metabolic process	1.36648	0.0292479	0.241774
BP	GO:0015918	sterol transport(5)&cholesterol transport	1.36638	0.0833333	0.241494
BP	GO:0002685	regulation of leukocyte migration	1.36616	0.0634675	0.241433
BP	GO:0030198	extracellular matrix organization	1.36598	0.0345745	0.241313
BP	GO:0016477	cell migration	1.36527	0.00106838	0.242077
BP	GO:0045661	regulation of myoblast differentiation	1.36522	0.0898503	0.241721
BP	GO:0030335	positive regulation of cell migration	1.36493	0.0297297	0.241815
BP	GO:0007254	JNK cascade	1.36425	0.0450581	0.242701
MF	GO:0042393	histone binding	1.36416	0.06875	0.242432
BP	GO:0030850	prostate gland development	1.36416	0.0539007	0.241979
BP	GO:0030510	regulation of BMP signaling pathway	1.36389	0.0484581	0.241984
BP	GO:0007417	central nervous system development	1.36355	0.00107875	0.24219
BP	GO:0031341	regulation of cell killing	1.36136	0.0892256	0.245945
BP	GO:0050727	regulation of inflammatory response	1.36123	0.0326087	0.245755
BP	GO:0006109	regulation of carbohydrate metabolic process(5)&regulation of cellular carbohydrate metabolic process	1.36095	0.0513196	0.245776
BP	GO:0051093	negative regulation of developmental process	1.36075	0.00105932	0.245675
BP	GO:0001667	ameboidal type cell migration	1.36027	0.0219178	0.246177
BP	GO:0006576	cellular biogenic amine metabolic process	1.35942	0.0879121	0.247252
BP	GO:0042220	response to cocaine	1.35933	0.0976027	0.246945
BP	GO:0030325	adrenal gland development	1.35933	0.0886957	0.246499
BP	GO:2000514	regulation of CD4 positive alpha beta T cell activation	1.35898	0.0860034	0.246704
BP	GO:0045445	myoblast differentiation	1.35858	0.0675676	0.247048
BP	GO:0060438	trachea development	1.35833	0.106061	0.247058
BP	GO:0098602	single organism cell adhesion	1.35778	0.00545851	0.247685
BP	GO:0001568	blood vessel development	1.35776	0.00344037	0.247278
BP	GO:0043062	extracellular structure organization	1.35698	0.0287278	0.248351
BP	GO:0001819	positive regulation of cytokine production	1.35652	0.0332056	0.248793
aExpression: Over- and under-expressed in nitroglycerin-treated relative to control mice.
bBP: biological process; MF: molecular function.
cnormalized enrichment score.
dFalse Discovery Rate adjusted P-value.

## Sheet: Table S8
Table S8. Extended list of genes differentially expressed [P-value < 5.0E-10, FDR P-value < 5.0E-5, and Log2(fold change) > |4|] between trigeminal ganglia and nucleus accumbens.
Gene Symbol	Gene Name	TG-NAa	P-value	FDR P-valueb
Mrgprd	MAS-related GPR, member D	9.73785	<5.0E-10	<5.0E-5
Mpz		9.50789	<5.0E-10	<5.0E-5
Ankrd63		-9.44159	<5.0E-10	<5.0E-5
Isl2	insulin related protein 2	9.42714	<5.0E-10	<5.0E-5
Prph	peripherin	9.36724	<5.0E-10	<5.0E-5
Acpp	acid phosphatase, prostate	9.23008	<5.0E-10	<5.0E-5
Tmem233	transmembrane protein 233	9.21724	<5.0E-10	<5.0E-5
Gfra3	glial cell line derived neurotrophic factor family receptor alpha 3	9.21188	<5.0E-10	<5.0E-5
Tusc5	tumor suppressor candidate 5	9.11109	<5.0E-10	<5.0E-5
Scn10a	sodium channel, voltage-gated, type X, alpha	9.09693	<5.0E-10	<5.0E-5
Pirt	phosphoinositide-interacting regulator of transient receptor potential channels	8.99188	<5.0E-10	<5.0E-5
Ahnak2	AHNAK nucleoprotein 2	8.97179	<5.0E-10	<5.0E-5
D130009I18Rik	RIKEN cDNA D130009I18 gene	8.92954	<5.0E-10	<5.0E-5
Pou4f1	POU domain, class 4, transcription factor 1	8.89963	<5.0E-10	<5.0E-5
Trappc3l		8.82794	<5.0E-10	<5.0E-5
Calca	calcitonin/calcitonin-related polypeptide, alpha	8.78013	<5.0E-10	<5.0E-5
Ppp1r1c	protein phosphatase 1, regulatory (inhibitor) subunit 1C	8.69907	<5.0E-10	<5.0E-5
Avil	advillin	8.6348	<5.0E-10	<5.0E-5
Wdr72	WD repeat domain 72	8.6315	<5.0E-10	<5.0E-5
Scn11a	sodium channel, voltage-gated, type XI, alpha	8.55051	<5.0E-10	<5.0E-5
Prx	thioredoxin peroxidase, pseudogene 1	8.47403	<5.0E-10	<5.0E-5
Sncg	synuclein, gamma	8.47059	<5.0E-10	<5.0E-5
Cldn19	claudin 19	8.46462	<5.0E-10	<5.0E-5
Trpm8	transient receptor potential cation channel, subfamily M, member 8	8.44865	<5.0E-10	<5.0E-5
Hpcal4	hippocalcin-like 4	-8.41475	<5.0E-10	<5.0E-5
Gm765	predicted gene 765	8.2957	<5.0E-10	<5.0E-5
Ptgir	prostaglandin I receptor (IP)	8.16407	<5.0E-10	<5.0E-5
Prrxl1	paired related homeobox protein-like 1	8.1588	<5.0E-10	<5.0E-5
Drd1		-8.15477	<5.0E-10	<5.0E-5
Dhh	desert hedgehog	8.12313	<5.0E-10	<5.0E-5
Kcnk18	potassium channel, subfamily K, member 18	8.1096	<5.0E-10	<5.0E-5
Trpa1	transient receptor potential cation channel, subfamily A, member 1	8.10026	<5.0E-10	<5.0E-5
Aqp1	aquaporin 1	8.08785	<5.0E-10	<5.0E-5
Ppm1j	protein phosphatase 1J	8.0802	<5.0E-10	<5.0E-5
Trpv1	transient receptor potential cation channel, subfamily V, member 1	8.04291	<5.0E-10	<5.0E-5
Hoxd1	homeobox D1	8.03078	<5.0E-10	<5.0E-5
Fam178b	family with sequence similarity 178, member B	8.0071	<5.0E-10	<5.0E-5
Dlx6os1		-7.9358	<5.0E-10	<5.0E-5
Foxg1		-7.92092	<5.0E-10	<5.0E-5
Mfap5	microfibrillar associated protein 5	7.90901	<5.0E-10	<5.0E-5
Piezo2		7.9059	<5.0E-10	<5.0E-5
Gpr88	G-protein coupled receptor 88	-7.90348	<5.0E-10	<5.0E-5
Chrna6	cholinergic receptor, nicotinic, alpha polypeptide 6	7.89319	<5.0E-10	<5.0E-5
Otof		-7.87864	<5.0E-10	<5.0E-5
Prokr1	prokineticin receptor 1	7.86177	<5.0E-10	<5.0E-5
Fxyd3	FXYD domain-containing ion transport regulator 3	7.79231	<5.0E-10	<5.0E-5
Fbp2	fructose bisphosphatase 2	7.78888	<5.0E-10	<5.0E-5
Icam5	intercellular adhesion molecule 5, telencephalin	-7.77023	<5.0E-10	<5.0E-5
Scn7a	sodium channel, voltage-gated, type VII, alpha	7.75358	<5.0E-10	<5.0E-5
Plekha4	pleckstrin homology domain containing, family A (phosphoinositide binding specific) member 4	7.73351	<5.0E-10	<5.0E-5
Serpina9		-7.63642	<5.0E-10	<5.0E-5
Camkv	CaM kinase-like vesicle-associated	-7.45197	<5.0E-10	<5.0E-5
Npy	neuropeptide Y	-7.44798	<5.0E-10	<5.0E-5
Rasal1		-7.44389	<5.0E-10	<5.0E-5
Gm16551	predicted gene 16551	7.32562	<5.0E-10	<5.0E-5
Cecr6		-7.28822	<5.0E-10	<5.0E-5
Sema3b	sema domain, immunoglobulin domain (Ig), short basic domain, secreted, (semaphorin) 3B	7.25311	<5.0E-10	<5.0E-5
Itpka	inositol 1,4,5-trisphosphate 3-kinase A	-7.24345	<5.0E-10	<5.0E-5
Asic3		7.22329	<5.0E-10	<5.0E-5
D930028M14Rik	RIKEN cDNA D930028M14 gene	7.21738	<5.0E-10	<5.0E-5
Vipr1		-7.19566	<5.0E-10	<5.0E-5
Zfp831		-7.16193	<5.0E-10	<5.0E-5
Pmp22	peripheral myelin protein 22	7.13636	<5.0E-10	<5.0E-5
Gpr6	G protein-coupled receptor 6	-7.09601	<5.0E-10	<5.0E-5
Grm5	G protein coupled receptor, family C, group 1, member E	-7.07473	<5.0E-10	<5.0E-5
Galnt5	UDP-N-acetyl-alpha-D-galactosamine:polypeptide N-acetylgalactosaminyltransferase 5	7.06248	<5.0E-10	<5.0E-5
Serpina3g	serine (or cysteine) peptidase inhibitor, clade A, member 3G	7.05356	<5.0E-10	<5.0E-5
P2rx3	purinergic receptor P2X, ligand-gated ion channel, 3	7.03341	<5.0E-10	<5.0E-5
Ncmap		7.01035	<5.0E-10	<5.0E-5
Ret	ret proto-oncogene	6.95155	<5.0E-10	<5.0E-5
Ccdc68	coiled-coil domain containing 68	6.92473	<5.0E-10	<5.0E-5
Gm2102	predicted gene 2102	6.91115	<5.0E-10	<5.0E-5
Epn3	epsin 3	6.88776	<5.0E-10	<5.0E-5
Emx2		-6.7957	<5.0E-10	<5.0E-5
Mab21l2	mab-21-like 2 (C. elegans)	6.7954	<5.0E-10	<5.0E-5
Anxa2	annexin A2	6.74337	<5.0E-10	<5.0E-5
Dlgap2		-6.73845	<5.0E-10	<5.0E-5
Tmem72	transmembrane protein 72	6.73592	<5.0E-10	<5.0E-5
Egr4		-6.71296	<5.0E-10	<5.0E-5
Cntf	ciliary neurotrophic factor	6.69411	<5.0E-10	<5.0E-5
Scgb2b23-ps		6.64068	<5.0E-10	<5.0E-5
Pcdhgc5	protocadherin gamma subfamily C, 5	-6.63198	<5.0E-10	<5.0E-5
Stbd1	starch binding domain 1	6.5983	<5.0E-10	<5.0E-5
Pde1b	phosphodiesterase 1B, Ca2+-calmodulin dependent	-6.58431	<5.0E-10	<5.0E-5
Gm6713		-6.56298	<5.0E-10	<5.0E-5
Stum		-6.55116	<5.0E-10	<5.0E-5
Olfr1393		-6.54305	<5.0E-10	<5.0E-5
Ppp1r1b	protein phosphatase 1, regulatory (inhibitor) subunit 1B	-6.53061	<5.0E-10	<5.0E-5
Gpr52	G protein-coupled receptor 52	-6.5266	<5.0E-10	<5.0E-5
Tmem45b	transmembrane protein 45b	6.51565	<5.0E-10	<5.0E-5
Gm2808	predicted gene 2808	6.51537	<5.0E-10	<5.0E-5
Insm2	insulinoma-associated 2	6.50891	<5.0E-10	<5.0E-5
Ebf3	early B cell factor 4	6.47887	<5.0E-10	<5.0E-5
Ngef	neuronal guanine nucleotide exchange factor	-6.45806	<5.0E-10	<5.0E-5
Arhgap28	Rho GTPase activating protein 28	6.43741	<5.0E-10	<5.0E-5
Mmp25	matrix metallopeptidase 25	6.41837	<5.0E-10	<5.0E-5
Rarres1	retinoic acid receptor responder (tazarotene induced) 1	6.33551	<5.0E-10	<5.0E-5
Sfrp5	secreted frizzled-related sequence protein 5	6.33037	<5.0E-10	<5.0E-5
Vwa7		6.31781	<5.0E-10	<5.0E-5
1700003D09Rik	RIKEN cDNA 1700003D09 gene	-6.27725	<5.0E-10	<5.0E-5
Chrm1	cholinergic receptor, muscarinic 1, CNS	-6.15388	<5.0E-10	<5.0E-5
Ppef1	protein phosphatase with EF hand calcium-binding domain	6.11874	<5.0E-10	<5.0E-5
Gm31015		-6.11292	<5.0E-10	<5.0E-5
Nefh		6.09852	<5.0E-10	<5.0E-5
Plppr1		-6.04328	<5.0E-10	<5.0E-5
Gm40078		-6.0392	<5.0E-10	<5.0E-5
P2ry2	purinergic receptor P2Y, G-protein coupled 2	6.03568	<5.0E-10	<5.0E-5
Dlk2		-6.02809	<5.0E-10	<5.0E-5
Gna14	guanine nucleotide binding protein, alpha 14	6.01453	<5.0E-10	<5.0E-5
Fstl1	follistatin-like 1	6.01396	<5.0E-10	<5.0E-5
Six4	sine oculis-related homeobox 4	6.0082	<5.0E-10	<5.0E-5
Gm40074		5.97513	<5.0E-10	<5.0E-5
Krt9	keratin 9	-5.96875	<5.0E-10	<5.0E-5
Cd55	CD55 molecule, decay accelerating factor for complement	5.96805	<5.0E-10	<5.0E-5
Ptpn5	protein tyrosine phosphatase, non-receptor type 5	-5.96698	<5.0E-10	<5.0E-5
Fam19a3	family with sequence similarity 19, member A3	5.96547	<5.0E-10	<5.0E-5
Tacr1		-5.95273	<5.0E-10	<5.0E-5
Rin1	Ras and Rab interactor 1	-5.93142	<5.0E-10	<5.0E-5
Crym	crystallin, mu	-5.92892	<5.0E-10	<5.0E-5
Trank1	tetratricopeptide repeat and ankyrin repeat containing 1	-5.92886	<5.0E-10	<5.0E-5
Tmem91	transmembrane protein 91	-5.92136	<5.0E-10	<5.0E-5
Scn4a	sodium channel, voltage-gated, type IV, alpha polypeptide	5.91875	<5.0E-10	<5.0E-5
Ccl11	chemokine (C-C motif) ligand 11	5.8884	<5.0E-10	<5.0E-5
Fam83f	family with sequence similarity 83, member F	5.87333	<5.0E-10	<5.0E-5
Lpar3	lysophosphatidic acid receptor 3	5.86638	<5.0E-10	<5.0E-5
Tmem79	transmembrane protein 79	5.86575	<5.0E-10	<5.0E-5
Haglr		5.86352	<5.0E-10	<5.0E-5
Cpne5	copine V	-5.84673	<5.0E-10	<5.0E-5
B230209E15Rik	RIKEN cDNA B230209E15 gene	-5.82867	<5.0E-10	<5.0E-5
Baiap2l1	BAI1-associated protein 2-like 1	5.76713	<5.0E-10	<5.0E-5
Sp9		-5.7606	<5.0E-10	<5.0E-5
Dysf	dysferlin	5.75593	<5.0E-10	<5.0E-5
Col28a1	transmembrane protein 156	5.73817	<5.0E-10	<5.0E-5
Sapcd1		5.72616	<5.0E-10	<5.0E-5
Cdk15	cyclin-dependent kinase 15	5.7131	<5.0E-10	<5.0E-5
Gabrg3		-5.70844	<5.0E-10	<5.0E-5
Col5a3	collagen, type V, alpha 3	5.70715	<5.0E-10	<5.0E-5
Pou3f4	POU domain, class 3, transcription factor 4	-5.66553	<5.0E-10	<5.0E-5
Htr3a	5-hydroxytryptamine (serotonin) receptor 3A	5.66214	<5.0E-10	<5.0E-5
Gm2061		-5.65823	<5.0E-10	<5.0E-5
Akap12	A kinase (PRKA) anchor protein (gravin) 12	5.65753	<5.0E-10	<5.0E-5
F2rl2	coagulation factor II (thrombin) receptor-like 2	5.65211	<5.0E-10	<5.0E-5
Runx1	runt related transcription factor 1	5.65116	<5.0E-10	<5.0E-5
Nxph1	neurexophilin 1	-5.62378	<5.0E-10	<5.0E-5
Lrrc7	leucine rich repeat containing 7	-5.61489	<5.0E-10	<5.0E-5
Cckar	cholecystokinin A receptor	5.58914	<5.0E-10	<5.0E-5
Rgs9	regulator of G-protein signaling 9	-5.57324	<5.0E-10	<5.0E-5
Cd44	CD44 antigen	5.53545	<5.0E-10	<5.0E-5
Arpp21	cyclic AMP-regulated phosphoprotein, 21	-5.52132	<5.0E-10	<5.0E-5
Gm19461	predicted gene, 19461	5.51963	<5.0E-10	<5.0E-5
Susd2	sushi domain containing 2	5.51471	<5.0E-10	<5.0E-5
Cacng3	calcium channel, voltage-dependent, gamma subunit 3	-5.51366	<5.0E-10	<5.0E-5
Rab26	RAB26, member RAS oncogene family	-5.47808	<5.0E-10	<5.0E-5
Sh3bgr	SH3-binding domain glutamic acid-rich protein	5.46951	<5.0E-10	<5.0E-5
Slc8a2	solute carrier family 8 (sodium/calcium exchanger), member 2	-5.45273	<5.0E-10	<5.0E-5
3300002P13Rik		-5.45013	<5.0E-10	<5.0E-5
Fxyd2	FXYD domain-containing ion transport regulator 2	5.44355	<5.0E-10	<5.0E-5
Sptbn5		5.44349	<5.0E-10	<5.0E-5
Plppr4		-5.43756	<5.0E-10	<5.0E-5
Popdc3	popeye domain containing 3	5.43167	<5.0E-10	<5.0E-5
2010300C02Rik	RIKEN cDNA 2010300C02 gene	-5.428	<5.0E-10	<5.0E-5
Rasd2	RASD family, member 2	-5.41006	<5.0E-10	<5.0E-5
Abca6	ATP-binding cassette, sub-family A (ABC1), member 6	5.40463	<5.0E-10	<5.0E-5
Nefm		5.39299	<5.0E-10	<5.0E-5
Grm3	G protein coupled receptor, family C, group 1, member C	-5.39059	<5.0E-10	<5.0E-5
Vgll3	vestigial like family member 3	5.37155	<5.0E-10	<5.0E-5
Syt10		-5.36247	<5.0E-10	<5.0E-5
Gucy1b3	guanylate cyclase 1, soluble, beta 3	-5.35853	<5.0E-10	<5.0E-5
Trim36	tripartite motif-containing 36	5.35329	<5.0E-10	<5.0E-5
Lhx6	LIM homeobox protein 6	-5.35247	<5.0E-10	<5.0E-5
Akap5	A kinase (PRKA) anchor protein 5	-5.33752	<5.0E-10	<5.0E-5
Kcns3	potassium voltage-gated channel, delayed-rectifier, subfamily S, member 3	5.33651	<5.0E-10	<5.0E-5
Gabrd	gamma-aminobutyric acid (GABA) A receptor, subunit delta	-5.33202	<5.0E-10	<5.0E-5
Art3	ADP-ribosyltransferase 3	5.31613	<5.0E-10	<5.0E-5
Gm10684	predicted gene 10684	5.30493	<5.0E-10	<5.0E-5
Fam46b	family with sequence similarity 46, member B	5.30333	<5.0E-10	<5.0E-5
Phyhip	phytanoyl-CoA hydroxylase interacting protein	-5.29132	<5.0E-10	<5.0E-5
Rab37	RAB37, member RAS oncogene family	5.29098	<5.0E-10	<5.0E-5
Bag3	BCL2-associated athanogene 3	5.28023	<5.0E-10	<5.0E-5
Gldn	gliomedin	5.27947	<5.0E-10	<5.0E-5
Il31ra	interleukin 31 receptor A	5.27256	<5.0E-10	<5.0E-5
Gm14164		-5.26547	<5.0E-10	<5.0E-5
Bcam	basal cell adhesion molecule	5.25812	<5.0E-10	<5.0E-5
Sst	somatostatin	-5.24609	<5.0E-10	<5.0E-5
Shisa7	shisa family member 7	-5.22215	<5.0E-10	<5.0E-5
A3galt2	alpha 1,3-galactosyltransferase 2 (isoglobotriaosylceramide synthase)	5.22033	<5.0E-10	<5.0E-5
Kank4	KN motif and ankyrin repeat domains 4	5.21932	<5.0E-10	<5.0E-5
S100a10	S100 calcium binding protein A10 (calpactin)	5.21686	<5.0E-10	<5.0E-5
Kcnn3	potassium intermediate/small conductance calcium-activated channel, subfamily N, member 3	-5.19731	<5.0E-10	<5.0E-5
Kdelr3	KDEL (Lys-Asp-Glu-Leu) endoplasmic reticulum protein retention receptor 3	5.17988	<5.0E-10	<5.0E-5
Ltk		-5.17571	<5.0E-10	<5.0E-5
Kcnq4	potassium voltage-gated channel, subfamily Q, member 4	5.16903	<5.0E-10	<5.0E-5
Esyt1	extended synaptotagmin-like protein 1	5.16097	<5.0E-10	<5.0E-5
Gng7	guanine nucleotide binding protein (G protein), gamma 7	-5.15378	<5.0E-10	<5.0E-5
Capg	capping protein (actin filament), gelsolin-like	5.14743	<5.0E-10	<5.0E-5
Gas2l3	growth arrest-specific 2 like 3	5.14526	<5.0E-10	<5.0E-5
Itpr3	inositol 1,4,5-triphosphate receptor 3	5.13677	<5.0E-10	<5.0E-5
Myo1a	myosin Ia	5.12036	<5.0E-10	<5.0E-5
Cda	cytidine deaminase	5.10922	<5.0E-10	<5.0E-5
Gm40080		5.10663	<5.0E-10	<5.0E-5
Gria1	glutamate receptor, ionotropic, AMPA1 (alpha 1)	-5.09688	<5.0E-10	<5.0E-5
Hspg2	perlecan (heparan sulfate proteoglycan 2)	5.0902	<5.0E-10	<5.0E-5
Slc18a1	solute carrier family 18 (vesicular monoamine), member 1	5.08806	<5.0E-10	<5.0E-5
Sync	syncoilin	5.06488	<5.0E-10	<5.0E-5
Antxr2	anthrax toxin receptor 2	5.06369	<5.0E-10	<5.0E-5
Adgrg2		5.06108	<5.0E-10	<5.0E-5
Hebp2	heme binding protein 2	5.05795	<5.0E-10	<5.0E-5
Adora2a	adenosine A2a receptor	-5.05394	<5.0E-10	<5.0E-5
Hspb2	heat shock protein 2	5.0502	<5.0E-10	<5.0E-5
Cacna1e	calcium channel, voltage-dependent, R type, alpha 1E subunit	-5.04772	<5.0E-10	<5.0E-5
Gabra4	gamma-aminobutyric acid (GABA) A receptor, subunit alpha 4	-5.04276	<5.0E-10	<5.0E-5
3425401B19Rik	RIKEN cDNA 3425401B19 gene	5.04108	<5.0E-10	<5.0E-5
Fndc9		-5.03643	<5.0E-10	<5.0E-5
Gm14204		-5.03387	<5.0E-10	<5.0E-5
Steap4	STEAP family member 4	5.02866	<5.0E-10	<5.0E-5
Slc5a7	solute carrier family 5 (choline transporter), member 7	-5.02725	<5.0E-10	<5.0E-5
Plekhd1		5.02113	<5.0E-10	<5.0E-5
Tppp3	tubulin polymerization-promoting protein family member 3	5.02005	<5.0E-10	<5.0E-5
Matk	megakaryocyte-associated tyrosine kinase	-5.01325	<5.0E-10	<5.0E-5
S100a6	S100 calcium binding protein A6 (calcyclin)	4.99443	<5.0E-10	<5.0E-5
Elmod1	ELMO/CED-12 domain containing 1	-4.97986	<5.0E-10	<5.0E-5
Angpt2	angiopoietin 2	4.93573	<5.0E-10	<5.0E-5
Fmn1	formin 1	4.91363	<5.0E-10	<5.0E-5
B3gnt8	UDP-GlcNAc:betaGal beta-1,3-N-acetylglucosaminyltransferase 8	4.91077	<5.0E-10	<5.0E-5
Gpr83	G protein-coupled receptor 83	-4.86317	<5.0E-10	<5.0E-5
Smpdl3b	sphingomyelin phosphodiesterase, acid-like 3B	-4.86139	<5.0E-10	<5.0E-5
Bcl11a	B cell CLL/lymphoma 11A (zinc finger protein)	-4.85494	<5.0E-10	<5.0E-5
Adgrb2		-4.85391	<5.0E-10	<5.0E-5
Chp2		4.84843	<5.0E-10	<5.0E-5
Ntrk1	neurotrophic tyrosine kinase, receptor, type 1	4.82834	<5.0E-10	<5.0E-5
Gucy1a3	guanylate cyclase 1, soluble, alpha 3	-4.8221	<5.0E-10	<5.0E-5
Rgs14	regulator of G-protein signaling 14	-4.80852	<5.0E-10	<5.0E-5
Gprc5c	G protein-coupled receptor, family C, group 5, member C	4.80505	<5.0E-10	<5.0E-5
Abca8a	ATP-binding cassette, sub-family A (ABC1), member 8a	4.79782	<5.0E-10	<5.0E-5
Egfl8	EGF-like domain 8	4.79211	<5.0E-10	<5.0E-5
Fosb	FBJ osteosarcoma oncogene B	-4.78147	<5.0E-10	<5.0E-5
Kcnf1	hypothetical protein Kcnf1	-4.75957	<5.0E-10	<5.0E-5
Palm3	paralemmin 3	4.75696	<5.0E-10	<5.0E-5
A4galt	alpha 1,4-galactosyltransferase	4.73151	<5.0E-10	<5.0E-5
Pde10a	phosphodiesterase 10A	-4.72753	<5.0E-10	<5.0E-5
Kcng4	potassium voltage-gated channel, subfamily G, member 4	4.71948	<5.0E-10	<5.0E-5
Myo5b	myosin VB	-4.71701	<5.0E-10	<5.0E-5
C1qtnf4	C1q and tumor necrosis factor related protein 4	-4.71165	<5.0E-10	<5.0E-5
Cspg5	chondroitin sulfate proteoglycan 5	-4.70001	<5.0E-10	<5.0E-5
Sowaha	sosondowah ankyrin repeat domain family member A	-4.69616	<5.0E-10	<5.0E-5
Fbln5	fibulin 5	4.6895	<5.0E-10	<5.0E-5
P2rx5	purinergic receptor P2X, ligand-gated ion channel, 5	4.68386	<5.0E-10	<5.0E-5
Slc24a4	solute carrier family 24 (sodium/potassium/calcium exchanger), member 4	-4.67636	<5.0E-10	<5.0E-5
Kcnh3	potassium voltage-gated channel, subfamily H (eag-related), member 3	-4.67523	<5.0E-10	<5.0E-5
C1qtnf1	C1q and tumor necrosis factor related protein 1	4.65897	<5.0E-10	<5.0E-5
Lcp1	lymphocyte cytosolic protein 1	4.64306	<5.0E-10	<5.0E-5
Celf5	CUGBP, Elav-like family member 5	-4.64006	<5.0E-10	<5.0E-5
Cacng8	calcium channel, voltage-dependent, gamma subunit 8	-4.63978	<5.0E-10	<5.0E-5
6720468P15Rik	RIKEN cDNA 6720468P15 gene	4.61902	<5.0E-10	<5.0E-5
Caln1	calneuron 1	-4.61606	<5.0E-10	<5.0E-5
Nefl		4.6146	<5.0E-10	<5.0E-5
B230206H07Rik	RIKEN cDNA B230206H07 gene	4.61427	<5.0E-10	<5.0E-5
Ctxn2	cortexin 2	-4.61036	<5.0E-10	<5.0E-5
Gm2164		-4.60397	<5.0E-10	<5.0E-5
Vwa5a	von Willebrand factor A domain containing 5A	4.60133	<5.0E-10	<5.0E-5
Psd	pleckstrin and Sec7 domain containing	-4.59628	<5.0E-10	<5.0E-5
Agap2	ArfGAP with GTPase domain, ankyrin repeat and PH domain 2	-4.5943	<5.0E-10	<5.0E-5
Ostf1	osteoclast stimulating factor 1	4.58643	<5.0E-10	<5.0E-5
Kcna5	potassium voltage-gated channel, shaker-related subfamily, member 5	-4.58029	<5.0E-10	<5.0E-5
Tnxb	tenascin XB	4.57057	<5.0E-10	<5.0E-5
Col14a1	collagen, type XIV, alpha 1	4.55447	<5.0E-10	<5.0E-5
Sbspon		4.53965	<5.0E-10	<5.0E-5
Bcl11b	B cell leukemia/lymphoma 11B	-4.53899	<5.0E-10	<5.0E-5
Cd59a	CD59a antigen	4.53586	<5.0E-10	<5.0E-5
Colq	collagen-like tail subunit (single strand of homotrimer) of asymmetric acetylcholinesterase	4.53501	<5.0E-10	<5.0E-5
Hspb8	heat shock protein 8	4.53486	<5.0E-10	<5.0E-5
Gm31251		-4.53342	<5.0E-10	<5.0E-5
Adamts5	a disintegrin-like and metallopeptidase (reprolysin type) with thrombospondin type 1 motif, 5 (aggrecanase-2)	4.52955	<5.0E-10	<5.0E-5
Anxa5	annexin A5	4.52949	<5.0E-10	<5.0E-5
Dazl		-4.5213	<5.0E-10	<5.0E-5
Hsbp1l1	heat shock factor binding protein 1-like 1	4.52085	<5.0E-10	<5.0E-5
Fbln2	fibulin 2	4.51948	<5.0E-10	<5.0E-5
Lect1	leukocyte cell derived chemotaxin 1	4.51641	<5.0E-10	<5.0E-5
Chst1	carbohydrate (keratan sulfate Gal-6) sulfotransferase 1	-4.51595	<5.0E-10	<5.0E-5
Kcnk5	potassium channel, subfamily K, member 5	4.51175	<5.0E-10	<5.0E-5
Npas2	neuronal PAS domain protein 2	-4.50636	<5.0E-10	<5.0E-5
Prune2	prune homolog 2 (Drosophila)	4.50385	<5.0E-10	<5.0E-5
Srpx	sushi-repeat-containing protein	4.50164	<5.0E-10	<5.0E-5
1810011O10Rik	RIKEN cDNA 1810011O10 gene	4.49361	<5.0E-10	<5.0E-5
Fam65b	family with sequence similarity 65, member B	-4.48123	<5.0E-10	<5.0E-5
Pqlc3	PQ loop repeat containing	4.47708	<5.0E-10	<5.0E-5
Lctl	lactase-like	4.47519	<5.0E-10	<5.0E-5
Scara5	scavenger receptor class A, member 5	4.46797	<5.0E-10	<5.0E-5
Smtn	smoothelin	4.4613	<5.0E-10	<5.0E-5
BC048546	cDNA sequence BC048546	4.4612	<5.0E-10	<5.0E-5
Sh2d5	SH2 domain containing 5	-4.42661	<5.0E-10	<5.0E-5
Gm5607		-4.41846	<5.0E-10	<5.0E-5
Neto1	neuropilin (NRP) and tolloid (TLL)-like 1	-4.3929	<5.0E-10	<5.0E-5
Hrk	harakiri, BCL2 interacting protein (contains only BH3 domain)	-4.39127	<5.0E-10	<5.0E-5
Dgkb	diacylglycerol kinase, beta	-4.37849	<5.0E-10	<5.0E-5
C77080	expressed sequence C77080	4.37769	<5.0E-10	<5.0E-5
Fam49a	family with sequence similarity 49, member A	-4.3662	<5.0E-10	<5.0E-5
S1pr3	sphingosine-1-phosphate receptor 3	4.34156	<5.0E-10	<5.0E-5
Tecta	tectorin alpha	4.3412	<5.0E-10	<5.0E-5
Dusp27	dual specificity phosphatase 27 (putative)	4.33801	<5.0E-10	<5.0E-5
Arhgap19	Rho GTPase activating protein 19	4.33616	<5.0E-10	<5.0E-5
Nmb	neuromedin B	4.33598	<5.0E-10	<5.0E-5
Slc9a9	solute carrier family 9 (sodium/hydrogen exchanger), member 9	4.32797	<5.0E-10	<5.0E-5
Sdc1	syndecan 1	4.31293	<5.0E-10	<5.0E-5
Lingo3	leucine rich repeat and Ig domain containing 3	-4.30674	<5.0E-10	<5.0E-5
Msh5	mutS homolog 5	4.30279	<5.0E-10	<5.0E-5
Fam84a	family with sequence similarity 84, member A	-4.29621	<5.0E-10	<5.0E-5
Lmo3	LIM only 3	-4.29077	<5.0E-10	<5.0E-5
Hrh3	histamine receptor H3	-4.29041	<5.0E-10	<5.0E-5
Ptk2b	PTK2 protein tyrosine kinase 2 beta	-4.28034	<5.0E-10	<5.0E-5
Greb1	gene regulated by estrogen in breast cancer protein	4.27874	<5.0E-10	<5.0E-5
Cast	calpastatin	4.2772	<5.0E-10	<5.0E-5
4632428C04Rik	RIKEN cDNA 4632428C04 gene	4.26942	<5.0E-10	<5.0E-5
Gabrb1	gamma-aminobutyric acid (GABA) A receptor, subunit beta 1	-4.26831	<5.0E-10	<5.0E-5
Il16	interleukin 16	4.26307	<5.0E-10	<5.0E-5
Itga7	integrin alpha 7	4.25732	<5.0E-10	<5.0E-5
Tspan17	tetraspanin 17	4.23668	<5.0E-10	<5.0E-5
Ahnak	AHNAK nucleoprotein (desmoyokin)	4.23658	<5.0E-10	<5.0E-5
Myo1e	myosin Ie	4.22458	<5.0E-10	<5.0E-5
Fam129a	family with sequence similarity 129, member A	4.22062	<5.0E-10	<5.0E-5
Tbx3	T-box 3	4.2146	<5.0E-10	<5.0E-5
Neurl1b	neuralized E3 ubiquitin protein ligase 1B	-4.21203	<5.0E-10	<5.0E-5
Sgpp2	sphingosine-1-phosphate phosphotase 2	4.20626	<5.0E-10	<5.0E-5
S100a4	S100 calcium binding protein A4	4.19116	<5.0E-10	<5.0E-5
Traip	TRAF-interacting protein	-4.17793	<5.0E-10	<5.0E-5
Arhgap6	Rho GTPase activating protein 6	-4.17643	<5.0E-10	<5.0E-5
Rnf125	ring finger protein 125	4.17633	<5.0E-10	<5.0E-5
Rab39	RAB39, member RAS oncogene family	4.17289	<5.0E-10	<5.0E-5
Tbx2	T-box 2	4.16249	<5.0E-10	<5.0E-5
Adcy5	adenylate cyclase 5	-4.14471	<5.0E-10	<5.0E-5
Rassf4	Ras association (RalGDS/AF-6) domain family member 4	4.14254	<5.0E-10	<5.0E-5
Scn9a	sodium channel, voltage-gated, type IX, alpha	4.14161	<5.0E-10	<5.0E-5
Nxpe2		4.14159	<5.0E-10	<5.0E-5
Slc35d3	solute carrier family 35, member D3	-4.12748	<5.0E-10	<5.0E-5
Frmd3	FERM domain containing 3	4.12305	<5.0E-10	<5.0E-5
Rasgrf1	RAS protein-specific guanine nucleotide-releasing factor 1	-4.12141	<5.0E-10	<5.0E-5
Rab40b	Rab40B, member RAS oncogene family	-4.11608	<5.0E-10	<5.0E-5
Shc4	SHC (Src homology 2 domain containing) family, member 4	4.10435	<5.0E-10	<5.0E-5
Trim16	tripartite motif-containing 16	4.09104	<5.0E-10	<5.0E-5
Nell2	NEL-like 2	-4.08917	<5.0E-10	<5.0E-5
Kif19a	kinesin family member 19A	4.08308	<5.0E-10	<5.0E-5
Casp12	caspase 12	4.07394	<5.0E-10	<5.0E-5
Grik1	glutamate receptor, ionotropic, kainate 1	4.06236	<5.0E-10	<5.0E-5
Caly	calcyon neuron-specific vesicular protein	-4.06222	<5.0E-10	<5.0E-5
Maf	avian musculoaponeurotic fibrosarcoma oncogene homolog	4.0588	<5.0E-10	<5.0E-5
Lmo7	LIM domain only 7	-4.05652	<5.0E-10	<5.0E-5
Tub	tubby candidate gene	-4.05281	<5.0E-10	<5.0E-5
Plcb3	phospholipase C, beta 3	4.05279	<5.0E-10	<5.0E-5
Eva1c		4.04432	<5.0E-10	<5.0E-5
Slc1a5	solute carrier family 1 (neutral amino acid transporter), member 5	4.034	<5.0E-10	<5.0E-5
Vim	vimentin	4.02937	<5.0E-10	<5.0E-5
LOC108167905		4.02771	<5.0E-10	<5.0E-5
Tmc6	transmembrane channel-like gene family 6	4.02574	<5.0E-10	<5.0E-5
Dcc	deleted in colorectal carcinoma	-4.02065	<5.0E-10	<5.0E-5
Slc7a7	solute carrier family 7 (cationic amino acid transporter, y+ system), member 7	4.01883	<5.0E-10	<5.0E-5
Clrn1	clarin 1	4.0178	<5.0E-10	<5.0E-5
Cd9	CD9 antigen	4.01736	<5.0E-10	<5.0E-5
Parm1	prostate androgen-regulated mucin-like protein 1	4.01556	<5.0E-10	<5.0E-5
Rhbdf2	rhomboid 5 homolog 2	4.00794	<5.0E-10	<5.0E-5
Zkscan16	zinc finger with KRAB and SCAN domains 16	-4.00362	<5.0E-10	<5.0E-5
Nid1	nidogen 1	4.00059	<5.0E-10	<5.0E-5
aLog2(fold change) between nitroglycerine (NTG)-treated relative to control (CON) mice.
bFalse Discovery aRte adjusted P-value.

## Sheet: Table S9
Table S9. Extended list of DAVID enriched clusters of Gene Ontology (GO) molecular functions, biological processes, and KEGG pathways among genes differentially expressed [P-value < 5.0E-10 and log2(fold change) > |4|] between trigeminal ganglia and nucleus accumbens.
Expressiona/Categoryb	Name	Count	P-value	FDR P-valueb
Cluster 1 (ES: 6)
MF	GO:0005216~ion channel activity	23	4.71293e-14	2.09971e-11
BP	GO:0006811~ion transport	39	2.7303e-13	3.67463e-10
MF	GO:0005244~voltage-gated ion channel activity	13	1.77322e-06	0.000394465
BP	GO:0034765~regulation of ion transmembrane transport	13	2.05422e-06	0.000460724
BP	GO:0006813~potassium ion transport	12	7.05472e-06	0.00118626
BP	GO:0055085~transmembrane transport	20	8.27949e-06	0.00123748
BP	GO:0006810~transport	55	8.70112e-06	0.00117049
MF	GO:0005249~voltage-gated potassium channel activity	8	0.00013153	0.00832723
MF	GO:0005267~potassium channel activity	8	0.000304036	0.0134405
BP	GO:0071805~potassium ion transmembrane transport	8	0.000647582	0.0448539
MF	GO:0005251~delayed rectifier potassium channel activity	5	0.00166064	0.0514573
Cluster 2 (ES: 5.3)
KEGG	mmu04080:Neuroactive ligand-receptor interaction	25	3.96466e-12	5.5108e-10
BP	GO:0007165~signal transduction	53	3.11711e-10	2.09782e-07
MF	GO:0004871~signal transducer activity	28	6.56576e-06	0.000730177
BP	GO:0007186~G-protein coupled receptor signaling pathway	31	0.345864	0.990021
MF	GO:0004930~G-protein coupled receptor activity	25	0.824524	0.99989
Cluster 3 (ES: 5.1)
BP	GO:0019228~neuronal action potential	10	2.50531e-09	1.12405e-06
BP	GO:0086010~membrane depolarization during action potential	6	7.8148e-05	0.00698822
MF	GO:0005272~sodium channel activity	6	0.000107166	0.00791709
MF	GO:0005248~voltage-gated sodium channel activity	5	0.00026041	0.0127949
Cluster 4 (ES: 3.1)
KEGG	mmu04723:Retrograde endocannabinoid signaling	10	2.35733e-05	0.00109165
MF	GO:0005230~extracellular ligand-gated ion channel activity	7	4.63431e-05	0.00411614
KEGG	mmu05032:Morphine addiction	9	7.62382e-05	0.00264587
KEGG	mmu05033:Nicotine addiction	6	0.000316094	0.00729725
MF	GO:0004890~GABA-A receptor activity	4	0.00330907	0.093652
KEGG	mmu04727:GABAergic synapse	6	0.0101088	0.0716346
MF	GO:0005254~chloride channel activity	5	0.0186733	0.329302
BP	GO:0006821~chloride transport	5	0.0409756	0.602753
Cluster 5 (ES: 2.4)
MF	GO:0005262~calcium channel activity	8	0.000473848	0.0189912
BP	GO:0006816~calcium ion transport	9	0.00213281	0.104642
BP	GO:0070588~calcium ion transmembrane transport	7	0.0030682	0.137327
MF	GO:0015278~calcium-release channel activity	3	0.0153378	0.303724
MF	GO:0005245~voltage-gated calcium channel activity	4	0.0299085	0.444282
Cluster 6 (ES: 2.2)
BP	GO:0033693~neurofilament bundle assembly	3	0.000776636	0.0509444
KEGG	mmu05014:Amyotrophic lateral sclerosis (ALS)	6	0.000988421	0.0136518
BP	GO:0045110~intermediate filament bundle assembly	3	0.00375984	0.146531
BP	GO:0061564~axon development	3	0.00873812	0.245173
BP	GO:0060052~neurofilament cytoskeleton organization	3	0.0108065	0.277469
BP	GO:0000226~microtubule cytoskeleton organization	4	0.203975	0.9463
Cluster 7 (ES: 2.1)
KEGG	mmu05030:Cocaine addiction	7	8.75624e-05	0.00243138
KEGG	mmu05031:Amphetamine addiction	6	0.00335399	0.0306529
KEGG	mmu05034:Alcoholism	9	0.0114403	0.0733323
KEGG	mmu04024:cAMP signaling pathway	8	0.0297683	0.149187
KEGG	mmu05012:Parkinson's disease	4	0.393992	0.744643
Cluster 8 (ES: 1.8)
BP	GO:0019226~transmission of nerve impulse	5	0.000392397	0.0305969
MF	GO:0005245~voltage-gated calcium channel activity	4	0.0299085	0.444282
KEGG	mmu04010:MAPK signaling pathway	6	0.337968	0.704704
Cluster 9 (ES: 1.7)
KEGG	mmu04723:Retrograde endocannabinoid signaling	10	2.35733e-05	0.00109165
KEGG	mmu04924:Renin secretion	7	0.000684204	0.0118217
KEGG	mmu04728:Dopaminergic synapse	9	0.000932214	0.014301
KEGG	mmu04725:Cholinergic synapse	8	0.00157644	0.0197388
KEGG	mmu04724:Glutamatergic synapse	8	0.00174462	0.020023
KEGG	mmu04540:Gap junction	7	0.00186897	0.0198036
KEGG	mmu04713:Circadian entrainment	7	0.00361376	0.030962
KEGG	mmu04970:Salivary secretion	6	0.00608894	0.0487118
KEGG	mmu04911:Insulin secretion	6	0.00964176	0.0720868
KEGG	mmu04270:Vascular smooth muscle contraction	7	0.0124734	0.0762416
KEGG	mmu04730:Long-term depression	5	0.0134689	0.0786842
KEGG	mmu04611:Platelet activation	7	0.014367	0.0803961
KEGG	mmu04726:Serotonergic synapse	7	0.0148701	0.0799235
MF	GO:0004016~adenylate cyclase activity	3	0.0153378	0.303724
KEGG	mmu04921:Oxytocin signaling pathway	7	0.0325837	0.15679
BP	GO:0009190~cyclic nucleotide biosynthetic process	3	0.0373234	0.580116
MF	GO:0016849~phosphorus-oxygen lyase activity	3	0.0405878	0.482379
KEGG	mmu04022:cGMP-PKG signaling pathway	7	0.0451388	0.204907
KEGG	mmu04972:Pancreatic secretion	5	0.064925	0.275123
KEGG	mmu04261:Adrenergic signaling in cardiomyocytes	6	0.077201	0.310825
KEGG	mmu04720:Long-term potentiation	4	0.0781377	0.305668
KEGG	mmu04918:Thyroid hormone synthesis	4	0.0895822	0.334801
KEGG	mmu04971:Gastric acid secretion	4	0.0955541	0.344944
KEGG	mmu04912:GnRH signaling pathway	4	0.148587	0.462642
KEGG	mmu04062:Chemokine signaling pathway	6	0.176221	0.517251
KEGG	mmu04915:Estrogen signaling pathway	4	0.185608	0.518938
KEGG	mmu00230:Purine metabolism	5	0.287443	0.665627
KEGG	mmu04925:Aldosterone synthesis and secretion	3	0.375762	0.737299
MF	GO:0016829~lyase activity	3	0.658374	0.997985
aBP: biological process; MF: molecular function; KEGG: KEGG pathway.
bGene count.
cFalse Discovery Rate adjusted P-value.
